# Supplementary material for: CXCR1 and its downstream NF-κB inflammation signaling pathway as a key target of Guanxinning injection for myocardial ischemia/reperfusion injury
Source: Front Immunol. 2022 Oct 17;13:1007341. doi: 10.3389/fimmu.2022.1007341 (PMC9618804; doi:10.3389/fimmu.2022.1007341)
Supplement: Supplementary file 3 [file Table_1.xls]

gene_id	gene_name	log2FoldChange	Fold Change	pvalue	padj
ENSMUSG00000029379	Cxcl3	9.889045768	948.1988074	8.13E-55	2.80E-52
ENSMUSG00000018916	Csf2	7.524581609	184.1300916	7.18E-09	6.83E-08
ENSMUSG00000045349	Sh2d5	7.518800679	183.3937521	4.42E-22	2.00E-20
ENSMUSG00000046203	Sprr2g	7.312015706	158.9044488	1.76E-07	1.34E-06
ENSMUSG00000040152	Thbs1	7.205753331	147.6209154	1.39E-136	1.31E-132
ENSMUSG00000004371	Il11	7.142053157	141.2447229	7.80E-15	1.60E-13
ENSMUSG00000058427	Cxcl2	7.099876547	137.1752645	1.45E-103	3.06E-100
ENSMUSG00000000182	Fgf23	7.021196845	129.8945279	8.38E-10	9.21E-09
ENSMUSG00000027737	Slc7a11	6.901042586	119.5145608	1.95E-43	3.87E-41
ENSMUSG00000029377	Ereg	6.82862296	113.6633207	2.28E-25	1.37E-23
ENSMUSG00000054169	Ceacam10	6.824217269	113.316746	3.32E-07	2.41E-06
ENSMUSG00000050359	Sprr1a	6.803488384	111.7002329	4.38E-23	2.20E-21
ENSMUSG00000037428	Vgf	6.750749547	107.6906769	4.00E-07	2.86E-06
ENSMUSG00000028364	Tnc	6.713174356	104.9220693	2.05E-101	3.87E-98
ENSMUSG00000087326	Gm12503	6.705562089	104.3699143	5.05E-07	3.55E-06
ENSMUSG00000032496	Ltf	6.651408853	100.5248834	9.37E-07	6.29E-06
ENSMUSG00000028965	Tnfrsf9	6.624122032	98.64144524	3.42E-09	3.40E-08
ENSMUSG00000091971	Hspa1a	6.611530791	97.78428965	3.65E-30	3.09E-28
ENSMUSG00000025746	Il6	6.557314399	94.17775313	9.79E-48	2.57E-45
ENSMUSG00000090877	Hspa1b	6.551709205	93.81256133	5.44E-32	5.02E-30
ENSMUSG00000020892	Aloxe3	6.479758537	89.24865589	7.77E-07	5.29E-06
ENSMUSG00000064147	Rab44	6.470380287	88.67037594	2.20E-24	1.23E-22
ENSMUSG00000073821	8030451A03Rik	6.449884396	87.41957115	3.79E-06	2.28E-05
ENSMUSG00000042265	Trem1	6.404350125	84.70352621	5.45E-81	4.91E-78
ENSMUSG00000049719	Prss46	6.394438988	84.12361763	8.07E-06	4.59E-05
ENSMUSG00000074647	Fam83c	6.37957141	83.26114022	3.71E-06	2.23E-05
ENSMUSG00000089931	Gm8459	6.361139467	82.20415817	3.64E-06	2.20E-05
ENSMUSG00000052212	Cd177	6.354981283	81.85401528	2.39E-57	9.43E-55
ENSMUSG00000006403	Adamts4	6.309083897	79.29092751	1.88E-10	2.29E-09
ENSMUSG00000079597	Gm5483	6.237473093	75.45126027	1.01E-58	4.34E-56
ENSMUSG00000069355	Gm5152	6.183813561	72.69647779	1.44E-05	7.82E-05
ENSMUSG00000052131	Akr1b7	6.128277128	69.95121095	0.000158055	0.000698901
ENSMUSG00000032487	Ptgs2	6.108479212	68.9978361	2.82E-57	1.09E-54
ENSMUSG00000104801	Gm43834	6.086482242	67.95379612	8.87E-08	7.08E-07
ENSMUSG00000004939	Nmrk2	6.06096638	66.76251414	2.28E-34	2.46E-32
ENSMUSG00000026241	Nppc	6.048411925	66.18406162	6.52E-05	0.000313876
ENSMUSG00000031444	F10	5.976283252	62.95649213	7.35E-22	3.25E-20
ENSMUSG00000022026	Olfm4	5.97084608	62.71967073	5.00E-06	2.95E-05
ENSMUSG00000033213	AA467197	5.960958725	62.2912978	1.40E-61	6.46E-59
ENSMUSG00000038067	Csf3	5.945311879	61.61936368	2.06E-07	1.55E-06
ENSMUSG00000103308	Gm37800	5.934077152	61.14137753	6.97E-06	4.02E-05
ENSMUSG00000102975	Gm37347	5.928447121	60.90324195	2.19E-10	2.65E-09
ENSMUSG00000034226	Rhov	5.880544627	58.91424595	4.07E-07	2.91E-06
ENSMUSG00000029378	Areg	5.872260744	58.57693265	6.49E-05	0.000312711
ENSMUSG00000068697	Myoz1	5.832887449	56.99989867	2.36E-10	2.84E-09
ENSMUSG00000026874	Hc	5.782227435	55.03309017	8.92E-05	0.000416698
ENSMUSG00000070524	Fcrlb	5.77874892	54.90055849	2.68E-19	9.34E-18
ENSMUSG00000062345	Serpinb2	5.724367123	52.86962259	1.05E-11	1.50E-10
ENSMUSG00000032021	Crtam	5.719793936	52.70229696	0.000105536	0.000485516
ENSMUSG00000034394	Lif	5.672985072	51.01979058	1.00E-28	7.65E-27
ENSMUSG00000038508	Gdf15	5.670759696	50.94115255	2.23E-70	1.24E-67
ENSMUSG00000115946	Mirt2	5.566453551	47.38812096	5.29E-14	9.94E-13
ENSMUSG00000026981	Il1rn	5.500617097	45.27419541	2.63E-22	1.22E-20
ENSMUSG00000026073	Il1r2	5.47879074	44.59440283	3.26E-15	6.99E-14
ENSMUSG00000032327	Stra6	5.477837744	44.56495499	1.73E-06	1.10E-05
ENSMUSG00000062028	Irgc1	5.464347854	44.15019345	0.000453835	0.001808453
ENSMUSG00000022902	Stfa2	5.463666694	44.12935311	0.000535315	0.002104749
ENSMUSG00000073386	9830107B12Rik	5.461332102	44.05800004	0.000337394	0.001388043
ENSMUSG00000037035	Inhbb	5.456476126	43.90995425	1.16E-21	5.04E-20
ENSMUSG00000053219	Raet1e	5.403436292	42.32494511	0.000506042	0.001998381
ENSMUSG00000046223	Plaur	5.398580394	42.18272509	3.60E-98	6.18E-95
ENSMUSG00000071561	BC100530	5.396556513	42.12359065	0.000876478	0.003267437
ENSMUSG00000042734	Ttc9	5.389339249	41.91338828	2.72E-16	6.61E-15
ENSMUSG00000100779	Gm29292	5.377391269	41.5677072	0.000100587	0.000464897
ENSMUSG00000113136	Gm19951	5.3663301	41.25022546	6.57E-49	1.85E-46
ENSMUSG00000041324	Inhba	5.355167632	40.9322944	3.03E-17	8.12E-16
ENSMUSG00000056656	Apol8	5.312987495	39.75288046	0.000153128	0.000679659
ENSMUSG00000028655	Mfsd2a	5.301592402	39.44013	0.000113111	0.000516843
ENSMUSG00000041605	Inava	5.294079518	39.23527803	7.66E-06	4.39E-05
ENSMUSG00000112758	Gm36172	5.292587386	39.19471923	0.000840086	0.003151654
ENSMUSG00000044903	Psg22	5.274125946	38.69635963	1.07E-05	5.91E-05
ENSMUSG00000021565	Slc6a19	5.254660593	38.17776106	4.74E-06	2.80E-05
ENSMUSG00000071562	Stfa1	5.246345014	37.95834045	0.000315227	0.001305942
ENSMUSG00000040809	Chil3	5.238825866	37.76102094	7.90E-21	3.12E-19
ENSMUSG00000095620	2010005H15Rik	5.212642903	37.0818908	2.53E-09	2.59E-08
ENSMUSG00000056758	Hmga2	5.203412902	36.84540743	6.13E-08	5.04E-07
ENSMUSG00000030549	Rhcg	5.179957424	36.2512145	0.003769806	0.011805149
ENSMUSG00000053846	Lipg	5.175627994	36.14259012	6.13E-09	5.87E-08
ENSMUSG00000049699	Ucn2	5.169872623	35.99869301	0.000289699	0.00121026
ENSMUSG00000099930	Gm2396	5.162999279	35.82759453	0.001301267	0.004624009
ENSMUSG00000022126	Acod1	5.133953413	35.11348811	1.42E-11	1.99E-10
ENSMUSG00000029019	Nppb	5.11964073	34.76685664	2.52E-10	3.00E-09
ENSMUSG00000116657	AC127341.3	5.087782562	34.00753569	1.59E-10	1.96E-09
ENSMUSG00000025161	Slc16a3	5.070984075	33.61385436	3.65E-71	2.09E-68
ENSMUSG00000030162	Olr1	5.06817086	33.54837215	7.09E-07	4.86E-06
ENSMUSG00000021123	Rdh12	5.037583042	32.84457158	7.57E-26	4.70E-24
ENSMUSG00000000204	Slfn4	5.028977799	32.64924668	4.73E-13	8.00E-12
ENSMUSG00000097899	Gm16894	5.024173808	32.54070963	1.82E-05	9.71E-05
ENSMUSG00000027612	Mmp24	5.010425449	32.23208141	2.92E-05	0.000149471
ENSMUSG00000051314	Ffar2	4.993267374	31.85101348	5.79E-21	2.33E-19
ENSMUSG00000003545	Fosb	4.985694308	31.68425762	5.33E-34	5.63E-32
ENSMUSG00000050370	Ch25h	4.972516956	31.39617619	1.63E-14	3.25E-13
ENSMUSG00000105826	Gm42141	4.971924131	31.3832777	0.002711076	0.008847259
ENSMUSG00000106915	Gm42655	4.956692575	31.05368507	0.003712341	0.011646415
ENSMUSG00000026628	Atf3	4.945244462	30.80824213	3.74E-72	2.36E-69
ENSMUSG00000107480	Gm44165	4.941197946	30.72195129	3.03E-05	0.000154699
ENSMUSG00000040627	Aicda	4.926388828	30.40820661	0.000511186	0.002016167
ENSMUSG00000087256	Gm15990	4.924339102	30.36503447	0.003893691	0.012128817
ENSMUSG00000108695	Gm2511	4.908275374	30.02880947	3.84E-05	0.000192437
ENSMUSG00000047798	Cd300lf	4.907245431	30.0073795	1.67E-23	8.54E-22
ENSMUSG00000091017	Fam71a	4.88898332	29.62993015	0.007479202	0.021472328
ENSMUSG00000045502	Hcar2	4.876889586	29.38258836	3.49E-20	1.33E-18
ENSMUSG00000095290	Gm24196	4.872685388	29.29708839	0.003516759	0.011113971
ENSMUSG00000037868	Egr2	4.860153474	29.04370248	7.69E-26	4.75E-24
ENSMUSG00000094845	Tmem95	4.855802671	28.95624597	0.000687861	0.002633342
ENSMUSG00000031780	Ccl17	4.84855007	28.81104472	4.82E-08	4.03E-07
ENSMUSG00000025172	Ankrd2	4.84062529	28.65321841	1.48E-78	1.04E-75
ENSMUSG00000025515	Muc2	4.803056928	27.91670815	0.005155466	0.015482776
ENSMUSG00000037411	Serpine1	4.787796996	27.62297873	7.94E-82	7.90E-79
ENSMUSG00000019987	Arg1	4.773982275	27.35973355	3.59E-12	5.43E-11
ENSMUSG00000113960	4933412O06Rik	4.771901335	27.32029838	0.004892913	0.014823777
ENSMUSG00000017002	Slpi	4.769179875	27.2688107	5.24E-41	8.85E-39
ENSMUSG00000025473	Adam8	4.761659425	27.12703427	3.98E-129	1.88E-125
ENSMUSG00000053338	Tarm1	4.753705891	26.97789524	2.19E-25	1.32E-23
ENSMUSG00000074252	Gm10654	4.752172105	26.94922921	0.000122435	0.000556091
ENSMUSG00000085609	1700016P03Rik	4.745710345	26.82879485	0.001152665	0.004152141
ENSMUSG00000043939	A530064D06Rik	4.738895898	26.70237013	4.27E-19	1.44E-17
ENSMUSG00000029819	Npy	4.728136349	26.50396594	0.001949286	0.006614697
ENSMUSG00000108059	Gm44369	4.727365411	26.4898067	0.006434433	0.018804058
ENSMUSG00000018698	Lhx1	4.71813209	26.32081196	0.006337256	0.018551608
ENSMUSG00000050440	Hamp	4.7149251	26.26236799	1.38E-07	1.07E-06
ENSMUSG00000035385	Ccl2	4.684629382	25.71662444	6.76E-16	1.57E-14
ENSMUSG00000027399	Il1a	4.65811125	25.2482458	6.82E-07	4.70E-06
ENSMUSG00000111324	Gm31410	4.655761405	25.20715522	0.001660614	0.00574489
ENSMUSG00000086146	Gm15729	4.655485228	25.20233024	0.008987593	0.025042352
ENSMUSG00000059657	Stfa2l1	4.653881542	25.17433114	7.20E-22	3.20E-20
ENSMUSG00000044103	Il1f9	4.648726685	25.08454187	1.24E-29	1.02E-27
ENSMUSG00000078664	Sprr2a1	4.648596188	25.08227298	0.009653974	0.026636123
ENSMUSG00000099974	Bcl2a1d	4.632221697	24.79920036	5.15E-23	2.57E-21
ENSMUSG00000049723	Mmp12	4.6301678	24.76392003	5.86E-21	2.36E-19
ENSMUSG00000026580	Selp	4.626425523	24.69976692	1.12E-46	2.69E-44
ENSMUSG00000029380	Cxcl1	4.617073121	24.5401663	9.73E-16	2.21E-14
ENSMUSG00000106609	Gm43181	4.614362416	24.49410065	3.15E-12	4.79E-11
ENSMUSG00000087552	Gm15819	4.600832318	24.26546023	0.009323529	0.025833717
ENSMUSG00000112610	Gm30165	4.582268351	23.9552232	0.009667816	0.02666264
ENSMUSG00000020723	Cacng4	4.579453506	23.90852969	0.002702148	0.008822692
ENSMUSG00000013353	4931406B18Rik	4.565600592	23.68005607	0.002421492	0.007989105
ENSMUSG00000058755	Osm	4.563534393	23.64616624	6.96E-24	3.78E-22
ENSMUSG00000073274	Gm14636	4.561304628	23.60964801	0.009737135	0.026822849
ENSMUSG00000027315	Spint1	4.55944048	23.579161	1.12E-16	2.84E-15
ENSMUSG00000054855	Rnd1	4.558241382	23.5595713	8.07E-94	1.17E-90
ENSMUSG00000031898	Dpep3	4.551922293	23.45660465	0.002067554	0.006965274
ENSMUSG00000088552	Mir1957a	4.542192538	23.29894198	0.002377157	0.007863645
ENSMUSG00000117318	AC241601.2	4.541470612	23.2872861	0.000308143	0.001278554
ENSMUSG00000037161	Mgarp	4.53132477	23.12409132	1.83E-08	1.63E-07
ENSMUSG00000033508	Asprv1	4.528790438	23.0835057	1.88E-07	1.42E-06
ENSMUSG00000087070	Gm12505	4.527256297	23.05897208	0.002321245	0.00770272
ENSMUSG00000086683	Gm12867	4.522300507	22.97989828	0.000248937	0.001056068
ENSMUSG00000075707	Dio3	4.512892665	22.83053346	0.002589991	0.008496105
ENSMUSG00000067219	Nipal1	4.509269729	22.77327272	0.002423065	0.007992901
ENSMUSG00000024486	Hbegf	4.499361633	22.61740698	3.05E-63	1.52E-60
ENSMUSG00000051748	Wfdc21	4.483076006	22.36352971	3.85E-26	2.43E-24
ENSMUSG00000016526	Dyrk3	4.478148058	22.28727082	2.50E-09	2.56E-08
ENSMUSG00000024774	Ankrd22	4.465853348	22.09814475	7.73E-06	4.43E-05
ENSMUSG00000082605	Gm16148	4.444373639	21.77157145	0.004428745	0.01360057
ENSMUSG00000054136	Adm2	4.443855545	21.76375435	0.004371116	0.013445431
ENSMUSG00000011008	Mcoln2	4.434772965	21.62716962	4.30E-11	5.64E-10
ENSMUSG00000047959	Kcna3	4.434221389	21.61890263	6.88E-10	7.67E-09
ENSMUSG00000046908	Ltb4r1	4.431863757	21.58360218	3.64E-43	6.95E-41
ENSMUSG00000000303	Cdh1	4.42704076	21.51156766	4.22E-14	8.05E-13
ENSMUSG00000026068	Il18rap	4.409919913	21.25779293	6.70E-46	1.56E-43
ENSMUSG00000102037	Bcl2a1a	4.382537843	20.85812895	2.55E-22	1.20E-20
ENSMUSG00000048636	A730049H05Rik	4.377614202	20.78706549	1.10E-15	2.48E-14
ENSMUSG00000028613	Lrp8	4.36558984	20.61453251	1.55E-48	4.25E-46
ENSMUSG00000113701	B230303A05Rik	4.364891358	20.60455439	4.17E-08	3.52E-07
ENSMUSG00000020722	Cacng1	4.35535404	20.46879177	6.80E-05	0.000325413
ENSMUSG00000045763	Basp1	4.350533302	20.40050983	4.56E-112	1.23E-108
ENSMUSG00000061878	Sphk1	4.334676582	20.17751471	6.23E-16	1.45E-14
ENSMUSG00000026180	Cxcr2	4.329157419	20.10047124	2.95E-17	7.91E-16
ENSMUSG00000063234	Gpr84	4.32067816	19.98267972	0.000535721	0.002105906
ENSMUSG00000066755	Tnfsf18	4.31637258	19.9231323	0.00050502	0.001995175
ENSMUSG00000046610	Oacyl	4.301979565	19.72535781	9.11E-08	7.26E-07
ENSMUSG00000060183	Cxcl11	4.301106684	19.71342689	0.007460644	0.021438579
ENSMUSG00000086754	Gm16098	4.247170354	18.99003098	0.006790772	0.019717431
ENSMUSG00000022218	Tgm1	4.247080352	18.98884633	7.51E-29	5.87E-27
ENSMUSG00000050854	Tmem125	4.244249808	18.95162705	1.18E-08	1.09E-07
ENSMUSG00000031779	Ccl22	4.240199195	18.89849175	5.12E-08	4.25E-07
ENSMUSG00000074417	Gm14548	4.240033747	18.89632459	5.86E-16	1.37E-14
ENSMUSG00000035095	Fam167a	4.229284378	18.75605329	2.35E-11	3.19E-10
ENSMUSG00000097754	Ptgs2os2	4.226286666	18.71712138	0.000873638	0.003258778
ENSMUSG00000027398	Il1b	4.209921916	18.50600931	1.85E-37	2.33E-35
ENSMUSG00000087477	Gm13822	4.175092444	18.06458797	1.76E-07	1.34E-06
ENSMUSG00000043421	Hilpda	4.172050485	18.02653846	7.17E-56	2.61E-53
ENSMUSG00000080115	Eef1akmt3	4.161700041	17.89767202	0.007818981	0.02228016
ENSMUSG00000079652	Fam71f2	4.144226686	17.68220989	3.10E-10	3.65E-09
ENSMUSG00000086806	Gm13054	4.13630492	17.58538383	3.05E-09	3.07E-08
ENSMUSG00000026344	Lypd1	4.135232526	17.572317	0.001285185	0.00457288
ENSMUSG00000051048	P4ha3	4.133507272	17.55131562	0.008420094	0.023723309
ENSMUSG00000072612	Gm10382	4.128048741	17.48503454	2.24E-09	2.31E-08
ENSMUSG00000030142	Clec4e	4.121341244	17.40393036	6.56E-12	9.59E-11
ENSMUSG00000023905	Tnfrsf12a	4.117366571	17.35604793	6.21E-18	1.81E-16
ENSMUSG00000104728	Gm42462	4.115102903	17.3288367	4.36E-09	4.27E-08
ENSMUSG00000019997	Ctgf	4.113537758	17.31004726	1.52E-154	2.87E-150
ENSMUSG00000034855	Cxcl10	4.095180332	17.09118274	2.18E-07	1.63E-06
ENSMUSG00000020399	Havcr2	4.075731191	16.86232062	8.69E-46	2.00E-43
ENSMUSG00000026582	Sele	4.060329429	16.68326124	2.80E-47	7.16E-45
ENSMUSG00000048480	Cxcr1	4.052293241	16.59058947	0.001731709	0.005960887
ENSMUSG00000097779	4833407H14Rik	4.047217881	16.53232678	3.68E-11	4.87E-10
ENSMUSG00000025216	Lbx1	4.045433737	16.51189432	0.003065724	0.009829863
ENSMUSG00000056071	S100a9	4.043967347	16.49511976	4.33E-57	1.64E-54
ENSMUSG00000040693	Slco4c1	4.041225071	16.4637956	0.001810782	0.006193607
ENSMUSG00000096965	3300005D01Rik	4.017262989	16.1926027	0.000161986	0.000715449
ENSMUSG00000032717	Mdfi	4.00015072	16.00167163	1.88E-16	4.64E-15
ENSMUSG00000111089	Gm49427	3.996388064	15.95999245	0.002328231	0.007721838
ENSMUSG00000091043	Glyatl3	3.993757953	15.93092303	0.000507446	0.002003088
ENSMUSG00000003665	Has1	3.961275064	15.57623947	5.15E-25	3.03E-23
ENSMUSG00000021125	Arg2	3.95232987	15.47996034	5.58E-19	1.86E-17
ENSMUSG00000029664	Tfpi2	3.947080059	15.42373281	9.31E-20	3.35E-18
ENSMUSG00000112023	Lilr4b	3.94038026	15.35227187	4.32E-106	1.02E-102
ENSMUSG00000026832	Cytip	3.940080482	15.34908215	1.05E-66	5.50E-64
ENSMUSG00000005672	Kit	3.938997784	15.33756746	7.86E-12	1.14E-10
ENSMUSG00000022534	Mefv	3.930309082	15.2454738	9.13E-25	5.28E-23
ENSMUSG00000107317	Gm19719	3.92713774	15.2119979	0.002378248	0.007865649
ENSMUSG00000078763	Slfn1	3.926236815	15.20250138	1.30E-78	9.45E-76
ENSMUSG00000030144	Clec4d	3.912628348	15.05977539	9.79E-48	2.57E-45
ENSMUSG00000102051	I830127L07Rik	3.902124195	14.95052451	0.001415563	0.004985187
ENSMUSG00000030427	Lilra6	3.900198555	14.93058259	1.24E-23	6.49E-22
ENSMUSG00000048521	Cxcr6	3.8903325	14.82882622	5.44E-17	1.42E-15
ENSMUSG00000107350	Gm19610	3.887547958	14.80023274	0.003148241	0.010065429
ENSMUSG00000023903	Mmp25	3.877525394	14.69777019	5.63E-15	1.18E-13
ENSMUSG00000102155	Gm37468	3.874397416	14.66593775	0.003497429	0.01106768
ENSMUSG00000004791	Pgf	3.858698553	14.50721371	5.37E-15	1.13E-13
ENSMUSG00000074736	Syndig1	3.855770396	14.47779909	0.003587208	0.011298839
ENSMUSG00000034686	Prr7	3.855677667	14.47686856	2.44E-16	5.95E-15
ENSMUSG00000087141	Plcxd2	3.854669554	14.46675609	4.17E-33	4.15E-31
ENSMUSG00000078915	Hsp25-ps1	3.841879675	14.33907123	8.67E-14	1.60E-12
ENSMUSG00000056054	S100a8	3.839866996	14.31908098	3.92E-83	4.36E-80
ENSMUSG00000021250	Fos	3.816701672	14.09099587	9.26E-08	7.37E-07
ENSMUSG00000030406	Gipr	3.815050354	14.07487645	5.59E-13	9.37E-12
ENSMUSG00000024134	Six2	3.803853221	13.96606049	0.004154166	0.012844965
ENSMUSG00000038418	Egr1	3.784915996	13.78393593	7.47E-16	1.72E-14
ENSMUSG00000033730	Egr3	3.78391791	13.77440322	5.43E-17	1.42E-15
ENSMUSG00000034837	Gnat1	3.779135691	13.72881967	0.000700968	0.00267864
ENSMUSG00000113998	Gm40909	3.775953591	13.69857188	0.004210524	0.013004593
ENSMUSG00000057604	Lmcd1	3.754367692	13.49513676	2.10E-39	3.12E-37
ENSMUSG00000096719	Mrgpra2b	3.751789306	13.47103978	0.007383434	0.021232847
ENSMUSG00000026579	F5	3.747399266	13.43011046	2.27E-07	1.69E-06
ENSMUSG00000053101	Gpr141	3.747175188	13.42802467	3.45E-17	9.15E-16
ENSMUSG00000063727	Tnfrsf11b	3.7362476	13.32669931	2.95E-07	2.16E-06
ENSMUSG00000026271	Gpr35	3.733093941	13.29759963	9.15E-45	2.04E-42
ENSMUSG00000047139	Cd24a	3.729879547	13.26800492	4.47E-50	1.32E-47
ENSMUSG00000029155	Spata18	3.729142844	13.26123143	6.36E-09	6.08E-08
ENSMUSG00000038587	Akap12	3.7187678	13.16620627	2.27E-16	5.55E-15
ENSMUSG00000026558	Uck2	3.714765949	13.1297355	4.57E-94	7.20E-91
ENSMUSG00000074071	Fam169b	3.707003422	13.05927972	9.41E-11	1.19E-09
ENSMUSG00000040663	Clcf1	3.705656948	13.04709711	8.63E-34	8.91E-32
ENSMUSG00000022602	Arc	3.703824497	13.03053576	1.51E-33	1.55E-31
ENSMUSG00000037239	Spred3	3.699166004	12.98852774	1.31E-31	1.18E-29
ENSMUSG00000004951	Hspb1	3.694292239	12.94472345	1.71E-60	7.69E-58
ENSMUSG00000042367	Gjb3	3.693144347	12.93442797	0.001256421	0.004484881
ENSMUSG00000090307	1700071M16Rik	3.688804707	12.89557955	8.59E-09	8.07E-08
ENSMUSG00000022346	Myc	3.681605476	12.83138927	5.44E-13	9.13E-12
ENSMUSG00000097558	Gm26902	3.680046217	12.81752865	6.41E-07	4.44E-06
ENSMUSG00000058794	Nfe2	3.677834796	12.79789648	2.28E-12	3.52E-11
ENSMUSG00000048534	Jaml	3.670485912	12.73287156	0.000388439	0.001573055
ENSMUSG00000022876	Samsn1	3.668051233	12.7114018	2.58E-42	4.60E-40
ENSMUSG00000022651	Retnlg	3.665038095	12.68488114	2.94E-10	3.48E-09
ENSMUSG00000064871	Snord58b	3.659176847	12.63345071	0.006160701	0.018102026
ENSMUSG00000086591	Dnah2os	3.650635547	12.55887688	2.73E-07	2.01E-06
ENSMUSG00000027358	Bmp2	3.641964761	12.48362275	2.72E-17	7.34E-16
ENSMUSG00000032204	Aqp9	3.621916351	12.31134391	6.55E-11	8.44E-10
ENSMUSG00000013974	Mcemp1	3.610018191	12.21022763	8.66E-19	2.84E-17
ENSMUSG00000027068	Dhrs9	3.606825683	12.18323776	1.54E-12	2.43E-11
ENSMUSG00000005087	Cd44	3.594956496	12.0834163	9.88E-72	6.03E-69
ENSMUSG00000001131	Timp1	3.592764712	12.06507277	9.39E-39	1.33E-36
ENSMUSG00000087006	Gm13889	3.585204445	12.0020126	1.75E-50	5.33E-48
ENSMUSG00000049608	Gpr55	3.576979809	11.93378519	3.28E-06	2.00E-05
ENSMUSG00000064390	Rnu73b	3.570312236	11.87875916	0.00892989	0.024921973
ENSMUSG00000078783	Gm9733	3.565288273	11.83746515	4.41E-09	4.31E-08
ENSMUSG00000026475	Rgs16	3.553500105	11.74113607	1.96E-18	6.12E-17
ENSMUSG00000025804	Ccr1	3.553213563	11.73880432	1.45E-82	1.52E-79
ENSMUSG00000094634	Gm3468	3.5409746	11.63964054	1.21E-07	9.47E-07
ENSMUSG00000027221	Chst1	3.540479047	11.63564312	6.60E-08	5.39E-07
ENSMUSG00000068699	Flnc	3.53930639	11.62618923	7.67E-56	2.74E-53
ENSMUSG00000021675	F2rl2	3.534465761	11.58724561	0.001686932	0.005824781
ENSMUSG00000044626	Liph	3.531905981	11.56670454	0.009792704	0.026952029
ENSMUSG00000004668	Abca13	3.531388202	11.56255403	0.008660766	0.024296405
ENSMUSG00000029371	Cxcl5	3.529872437	11.55041224	4.68E-05	0.000231198
ENSMUSG00000045506	A930002H24Rik	3.528766765	11.54156346	0.001283547	0.004569565
ENSMUSG00000009681	Bcr	3.510404092	11.39559297	8.15E-38	1.04E-35
ENSMUSG00000041842	Fhdc1	3.50408853	11.34581649	5.36E-08	4.43E-07
ENSMUSG00000072621	Slfn10-ps	3.490651095	11.24063081	5.60E-13	9.37E-12
ENSMUSG00000031104	Rab33a	3.48964898	11.23282563	0.003155203	0.010083716
ENSMUSG00000020325	Fstl3	3.484759714	11.19482223	1.29E-38	1.76E-36
ENSMUSG00000052749	Trim30b	3.475284203	11.12153643	4.31E-35	4.82E-33
ENSMUSG00000112148	Lilrb4a	3.470538918	11.08501577	1.54E-64	7.87E-62
ENSMUSG00000097472	Gm26586	3.463531211	11.03130229	2.74E-05	0.000141096
ENSMUSG00000013584	Aldh1a2	3.454590717	10.96315182	4.46E-50	1.32E-47
ENSMUSG00000032691	Nlrp3	3.453704341	10.95641825	4.60E-40	7.08E-38
ENSMUSG00000024912	Fosl1	3.440680724	10.85795665	9.92E-29	7.63E-27
ENSMUSG00000026581	Sell	3.435941349	10.82234587	3.84E-11	5.07E-10
ENSMUSG00000028463	Car9	3.43175106	10.79095811	3.17E-09	3.18E-08
ENSMUSG00000103313	Gm38357	3.427610064	10.76002902	7.62E-08	6.18E-07
ENSMUSG00000071068	Treml2	3.423404333	10.72870716	1.19E-21	5.16E-20
ENSMUSG00000031994	Adamts8	3.422332352	10.72073826	6.47E-20	2.38E-18
ENSMUSG00000022584	Ly6c2	3.412914756	10.65098356	3.25E-05	0.00016526
ENSMUSG00000093985	Gm10406	3.41190211	10.64351012	0.004882008	0.014797853
ENSMUSG00000052270	Fpr2	3.409725059	10.62746099	1.98E-27	1.38E-25
ENSMUSG00000027022	Xirp2	3.403904436	10.58467037	3.29E-58	1.35E-55
ENSMUSG00000050075	Gpr171	3.397266818	10.53608378	2.62E-10	3.12E-09
ENSMUSG00000027611	Procr	3.395328458	10.52193733	9.66E-22	4.24E-20
ENSMUSG00000046719	Nxph3	3.394140895	10.51327971	1.35E-06	8.77E-06
ENSMUSG00000035165	Kcne3	3.388514179	10.47235627	8.19E-07	5.55E-06
ENSMUSG00000030587	2200002D01Rik	3.384693186	10.44465683	3.88E-35	4.36E-33
ENSMUSG00000022893	Adamts1	3.38452836	10.44346361	1.82E-86	2.45E-83
ENSMUSG00000109251	E230032D23Rik	3.372253947	10.35498779	0.004771173	0.014499091
ENSMUSG00000051832	E230016K23Rik	3.368344596	10.32696628	1.54E-05	8.32E-05
ENSMUSG00000028758	Kif17	3.364520542	10.29962954	0.000101337	0.000467909
ENSMUSG00000020077	Srgn	3.361565869	10.27855725	1.04E-71	6.13E-69
ENSMUSG00000046733	Gprc5a	3.359219648	10.26185505	4.37E-23	2.20E-21
ENSMUSG00000055723	Rras2	3.358923165	10.2597464	4.54E-113	1.43E-109
ENSMUSG00000108436	Gm44851	3.354801259	10.23047524	0.003975041	0.012357789
ENSMUSG00000022479	Vdr	3.352961797	10.21743951	9.96E-16	2.25E-14
ENSMUSG00000029372	Ppbp	3.350801336	10.20215016	8.71E-06	4.92E-05
ENSMUSG00000027560	Dok5	3.349628222	10.19385776	3.08E-07	2.24E-06
ENSMUSG00000037010	Apln	3.346734261	10.17342998	8.65E-06	4.88E-05
ENSMUSG00000018930	Ccl4	3.337645882	10.10954304	1.23E-13	2.22E-12
ENSMUSG00000092572	Serpinb10	3.337088341	10.10563687	0.004972806	0.015036913
ENSMUSG00000005413	Hmox1	3.335627925	10.09541229	1.72E-13	3.05E-12
ENSMUSG00000084915	C230037L18Rik	3.332671193	10.07474343	7.42E-07	5.06E-06
ENSMUSG00000045362	Tnfrsf26	3.323686082	10.01219287	1.44E-17	4.02E-16
ENSMUSG00000051439	Cd14	3.321943517	10.0001069	2.16E-119	8.18E-116
ENSMUSG00000021453	Gadd45g	3.321512198	9.997117641	1.53E-62	7.43E-60
ENSMUSG00000006014	Prg4	3.316840261	9.964795933	1.18E-61	5.55E-59
ENSMUSG00000015134	Aldh1a3	3.315189918	9.953403418	2.73E-17	7.37E-16
ENSMUSG00000089929	Bcl2a1b	3.303488347	9.872998766	5.43E-14	1.02E-12
ENSMUSG00000086836	Gm13748	3.296461227	9.825026015	0.000297881	0.001239781
ENSMUSG00000060131	Atp8b4	3.292532967	9.798310206	5.58E-33	5.41E-31
ENSMUSG00000037759	Ptger2	3.292175316	9.79588146	2.54E-08	2.22E-07
ENSMUSG00000046245	Pilra	3.287911329	9.766971783	4.22E-33	4.18E-31
ENSMUSG00000041608	Entpd3	3.286213057	9.755481332	8.83E-12	1.26E-10
ENSMUSG00000029304	Spp1	3.281456606	9.723371249	8.18E-06	4.65E-05
ENSMUSG00000034765	Dusp5	3.278379165	9.70265224	3.90E-26	2.46E-24
ENSMUSG00000001473	Tubb6	3.274536893	9.676845932	5.54E-37	6.85E-35
ENSMUSG00000017737	Mmp9	3.268842407	9.638725575	8.54E-34	8.87E-32
ENSMUSG00000060314	Zfp941	3.251971795	9.526668542	0.002189748	0.007322913
ENSMUSG00000005124	Wisp1	3.250930487	9.519794868	3.64E-18	1.09E-16
ENSMUSG00000044349	Snhg11	3.248153111	9.501485652	1.10E-05	6.09E-05
ENSMUSG00000023092	Fhl1	3.243337923	9.469826037	2.29E-135	1.45E-131
ENSMUSG00000053113	Socs3	3.23702486	9.428477731	4.02E-40	6.24E-38
ENSMUSG00000021070	Bdkrb2	3.236228565	9.423275118	3.02E-13	5.24E-12
ENSMUSG00000030268	Bcat1	3.231696613	9.39372014	1.68E-21	7.10E-20
ENSMUSG00000052435	Cebpe	3.218972495	9.311234755	0.006171474	0.018128045
ENSMUSG00000090066	1110002E22Rik	3.213992285	9.279147612	5.02E-33	4.94E-31
ENSMUSG00000031722	Hp	3.213521392	9.276119413	1.35E-09	1.42E-08
ENSMUSG00000029322	Plac8	3.213375125	9.275179007	3.95E-09	3.90E-08
ENSMUSG00000037653	Kctd8	3.213244888	9.274341741	0.000438817	0.001755266
ENSMUSG00000022686	B3gnt5	3.209580235	9.250813471	3.43E-15	7.33E-14
ENSMUSG00000028480	Glipr2	3.202752308	9.207135047	5.97E-51	1.88E-48
ENSMUSG00000097636	Mirt1	3.200767607	9.194477598	5.55E-21	2.24E-19
ENSMUSG00000024737	Slc15a3	3.197237429	9.172006828	2.40E-45	5.48E-43
ENSMUSG00000028583	Pdpn	3.193235173	9.146597545	1.20E-27	8.40E-26
ENSMUSG00000068735	Trp53i11	3.192466828	9.14172758	1.66E-08	1.49E-07
ENSMUSG00000095079	Igha	3.191987037	9.138687863	0.005740835	0.017016415
ENSMUSG00000028645	Slc2a1	3.191027851	9.132613956	6.21E-38	7.99E-36
ENSMUSG00000030472	Ceacam18	3.189472382	9.122772767	0.008886551	0.024830339
ENSMUSG00000050335	Lgals3	3.189419789	9.122440205	1.11E-51	3.55E-49
ENSMUSG00000109005	Gm45221	3.187693623	9.111531848	3.65E-09	3.62E-08
ENSMUSG00000023045	Soat2	3.183676429	9.086196014	5.86E-17	1.52E-15
ENSMUSG00000056145	AI504432	3.179032281	9.056993871	1.64E-14	3.27E-13
ENSMUSG00000029553	Tfec	3.177378288	9.046616331	2.12E-22	9.98E-21
ENSMUSG00000071713	Csf2rb	3.166577316	8.97914026	7.27E-36	8.43E-34
ENSMUSG00000074570	Cass4	3.164025241	8.963270534	3.69E-16	8.82E-15
ENSMUSG00000005824	Tnfsf14	3.159105803	8.932758772	6.32E-13	1.05E-11
ENSMUSG00000001020	S100a4	3.155842413	8.912575621	0.001808291	0.006187326
ENSMUSG00000048621	Gm6377	3.155484809	8.910366719	1.91E-12	2.98E-11
ENSMUSG00000040010	Slc7a5	3.154757828	8.905877869	7.08E-32	6.47E-30
ENSMUSG00000020427	Igfbp3	3.143540316	8.83689974	3.80E-10	4.40E-09
ENSMUSG00000024399	Ltb	3.140040766	8.815490022	1.35E-09	1.42E-08
ENSMUSG00000020458	Rtn4	3.136700504	8.795103189	9.05E-79	6.85E-76
ENSMUSG00000039376	Synpo2l	3.127344345	8.738249777	2.54E-84	3.01E-81
ENSMUSG00000041616	Nppa	3.126695672	8.734321718	1.01E-08	9.43E-08
ENSMUSG00000029752	Asns	3.125483564	8.726986493	3.40E-16	8.15E-15
ENSMUSG00000007888	Crlf1	3.114426994	8.660359981	1.35E-17	3.78E-16
ENSMUSG00000041754	Trem3	3.109507119	8.630876742	2.77E-09	2.81E-08
ENSMUSG00000028195	Cyr61	3.106248604	8.611404779	1.08E-38	1.49E-36
ENSMUSG00000031574	Star	3.101307272	8.581960567	1.12E-28	8.46E-27
ENSMUSG00000071036	Gm10309	3.096376321	8.552678568	0.001658779	0.005741203
ENSMUSG00000029915	Clec5a	3.090163587	8.515927024	1.16E-40	1.88E-38
ENSMUSG00000087624	9230111E07Rik	3.087810559	8.502048911	0.004088027	0.012663239
ENSMUSG00000000982	Ccl3	3.087356696	8.499374642	1.26E-09	1.34E-08
ENSMUSG00000095028	Sirpb1b	3.08681063	8.496158201	5.83E-18	1.70E-16
ENSMUSG00000043740	B430306N03Rik	3.083880978	8.478922731	3.28E-26	2.09E-24
ENSMUSG00000005800	Mmp8	3.077267266	8.440141968	1.08E-05	5.98E-05
ENSMUSG00000090665	Gad1-ps	3.070101108	8.398322028	1.41E-06	9.09E-06
ENSMUSG00000117050	AC167363.2	3.067653298	8.384084734	2.63E-05	0.000136372
ENSMUSG00000032020	Ubash3b	3.061904901	8.350744941	1.97E-39	2.96E-37
ENSMUSG00000028859	Csf3r	3.055931228	8.316239047	1.11E-29	9.15E-28
ENSMUSG00000059108	Ifitm6	3.047532868	8.267968363	1.03E-21	4.50E-20
ENSMUSG00000032484	Ngp	3.040343958	8.226871778	0.000168085	0.00074012
ENSMUSG00000030109	Slc6a12	3.039282279	8.220819848	3.52E-07	2.54E-06
ENSMUSG00000047884	Klk9	3.031916515	8.178954937	0.000156063	0.000691548
ENSMUSG00000021831	Ero1l	3.030149629	8.168944205	1.35E-42	2.46E-40
ENSMUSG00000034825	Nrip3	3.026716508	8.149528021	2.88E-09	2.90E-08
ENSMUSG00000074677	Sirpb1c	3.023893126	8.13359483	3.04E-15	6.56E-14
ENSMUSG00000079293	Clec7a	3.019300454	8.107743534	6.69E-21	2.68E-19
ENSMUSG00000031443	F7	3.002978231	8.016531876	2.03E-10	2.47E-09
ENSMUSG00000032281	Acsbg1	3.000442446	8.002453815	4.31E-05	0.00021399
ENSMUSG00000015533	Itga2	2.99608729	7.978332725	2.75E-11	3.70E-10
ENSMUSG00000029552	Tes	2.983885959	7.91114195	2.61E-23	1.32E-21
ENSMUSG00000067235	H2-Q10	2.981774388	7.899571441	1.01E-18	3.29E-17
ENSMUSG00000040675	Mthfd1l	2.981363196	7.897320251	1.20E-23	6.29E-22
ENSMUSG00000024883	Rin1	2.981280298	7.896866484	3.63E-41	6.23E-39
ENSMUSG00000037944	Ccr7	2.972939072	7.851340928	6.17E-06	3.58E-05
ENSMUSG00000021478	Drd1	2.972855022	7.850883529	0.000490942	0.001943622
ENSMUSG00000021208	Ifi27l2b	2.971480026	7.843404615	0.002410552	0.007958568
ENSMUSG00000045551	Fpr1	2.96147315	7.789189138	2.88E-14	5.62E-13
ENSMUSG00000035105	Egln3	2.961382614	7.788700344	1.91E-24	1.08E-22
ENSMUSG00000054555	Adam12	2.948581725	7.719897672	4.02E-16	9.56E-15
ENSMUSG00000111118	Gm6545	2.946381073	7.708130904	0.00509237	0.015344467
ENSMUSG00000030790	Adm	2.944859585	7.700006081	4.39E-08	3.69E-07
ENSMUSG00000046694	Tent5b	2.941068557	7.679799023	5.10E-25	3.00E-23
ENSMUSG00000005057	Sh2b2	2.939975507	7.67398267	2.95E-12	4.51E-11
ENSMUSG00000034675	Dbn1	2.938809806	7.667784577	7.35E-32	6.68E-30
ENSMUSG00000062007	Hsh2d	2.932732507	7.635552258	7.97E-05	0.000376326
ENSMUSG00000039232	Stx11	2.931339433	7.628182885	3.55E-32	3.30E-30
ENSMUSG00000014813	Stc1	2.929330828	7.617569872	2.08E-05	0.000109582
ENSMUSG00000028680	Plk3	2.926921108	7.604856935	7.31E-36	8.43E-34
ENSMUSG00000050931	Sgms2	2.926034995	7.600187414	5.26E-24	2.87E-22
ENSMUSG00000053038	Gm6180	2.92602711	7.600145876	0.004809441	0.014594273
ENSMUSG00000064246	Chil1	2.921320507	7.575391801	3.07E-11	4.11E-10
ENSMUSG00000000555	Itga5	2.920584171	7.571526388	5.84E-79	4.60E-76
ENSMUSG00000090698	Apold1	2.916845728	7.551931757	2.05E-29	1.65E-27
ENSMUSG00000035373	Ccl7	2.913821624	7.536118364	4.08E-06	2.44E-05
ENSMUSG00000030324	Rho	2.912302799	7.52818874	0.003118568	0.009978996
ENSMUSG00000020407	Upp1	2.907155084	7.501375096	1.38E-41	2.42E-39
ENSMUSG00000039239	Tgfb2	2.905742809	7.494035484	2.21E-43	4.34E-41
ENSMUSG00000078616	Trim30c	2.895766366	7.442391922	1.18E-05	6.47E-05
ENSMUSG00000020689	Itgb3	2.893506909	7.430745244	8.71E-26	5.35E-24
ENSMUSG00000027360	Hdc	2.890925751	7.417462621	1.02E-38	1.43E-36
ENSMUSG00000032332	Col12a1	2.888302717	7.403988821	7.72E-24	4.18E-22
ENSMUSG00000090192	Gm16556	2.886056123	7.392468151	0.001073157	0.003900665
ENSMUSG00000041827	Oasl1	2.88455727	7.384791913	1.79E-18	5.62E-17
ENSMUSG00000100396	Gm29367	2.8819756	7.371588815	0.006371308	0.018639749
ENSMUSG00000092171	4833427F10Rik	2.868973863	7.305453649	1.24E-06	8.10E-06
ENSMUSG00000053475	Tnfaip6	2.859833903	7.259317431	2.49E-21	1.03E-19
ENSMUSG00000071714	Csf2rb2	2.8585928	7.253075163	8.73E-29	6.77E-27
ENSMUSG00000091754	Gm3636	2.855026601	7.235168423	1.98E-08	1.76E-07
ENSMUSG00000056749	Nfil3	2.854617905	7.233119089	3.26E-43	6.35E-41
ENSMUSG00000040938	Slc16a11	2.85359908	7.228012896	2.55E-09	2.60E-08
ENSMUSG00000021298	Gpr132	2.849546079	7.207735547	6.54E-12	9.57E-11
ENSMUSG00000115009	G930009F23Rik	2.844111133	7.180633518	0.008787162	0.024603533
ENSMUSG00000109245	Gm44860	2.840191132	7.16114923	0.002956942	0.009532798
ENSMUSG00000096775	Gm5796	2.835438182	7.137595688	0.001105052	0.003998147
ENSMUSG00000031760	Mt3	2.833832091	7.129654128	0.000407216	0.001642766
ENSMUSG00000097888	Gm26682	2.828624324	7.103964264	1.16E-06	7.65E-06
ENSMUSG00000023349	Clec4n	2.822840099	7.075539222	5.72E-41	9.58E-39
ENSMUSG00000075122	Cd80	2.820791484	7.065499145	8.59E-27	5.68E-25
ENSMUSG00000064247	Plcxd1	2.820502714	7.064085054	0.000736441	0.002797234
ENSMUSG00000050994	Adgb	2.819233265	7.057871994	0.002982995	0.009595519
ENSMUSG00000004891	Nes	2.817134373	7.047611378	5.64E-31	4.96E-29
ENSMUSG00000004609	Cd33	2.814719979	7.035826852	2.91E-25	1.73E-23
ENSMUSG00000030510	Cers3	2.811282329	7.019081858	0.002053255	0.006927775
ENSMUSG00000091021	Gm17300	2.810796622	7.016719167	0.001625655	0.005642049
ENSMUSG00000051435	Fhad1	2.808279421	7.004487134	2.75E-06	1.70E-05
ENSMUSG00000116641	AC165271.1	2.807082252	6.998677122	2.43E-05	0.000126381
ENSMUSG00000032561	Acpp	2.801199314	6.970196431	0.000347848	0.001426087
ENSMUSG00000037613	Tnfrsf23	2.798818429	6.958702977	5.94E-19	1.97E-17
ENSMUSG00000027832	Ptx3	2.791373983	6.922887881	0.000143514	0.000641504
ENSMUSG00000107061	Gm19590	2.790149152	6.917012922	0.000374624	0.001522984
ENSMUSG00000097183	Gm17501	2.789725257	6.914980854	2.27E-21	9.51E-20
ENSMUSG00000108801	Gm39090	2.78340167	6.8847376	2.27E-06	1.42E-05
ENSMUSG00000004864	Mapk13	2.780580735	6.87128887	0.000266031	0.001120293
ENSMUSG00000032661	Oas3	2.779418096	6.865753663	8.05E-07	5.47E-06
ENSMUSG00000111713	Gm20234	2.778208759	6.86000087	2.79E-05	0.000143476
ENSMUSG00000022951	Rcan1	2.776093907	6.849952135	5.15E-47	1.28E-44
ENSMUSG00000117297	CT571247.2	2.77560053	6.847609969	0.009270557	0.025717092
ENSMUSG00000021069	Pygl	2.773726294	6.838719869	3.34E-56	1.24E-53
ENSMUSG00000062609	Kcnj15	2.768601361	6.814469556	1.20E-10	1.50E-09
ENSMUSG00000030352	Tspan9	2.764867662	6.796856489	7.76E-40	1.18E-37
ENSMUSG00000051397	Tacstd2	2.764350937	6.794422518	0.002078789	0.006997639
ENSMUSG00000067780	Pi15	2.758097293	6.765034506	1.71E-15	3.81E-14
ENSMUSG00000075012	Fjx1	2.755817802	6.754354039	1.43E-13	2.58E-12
ENSMUSG00000026994	Galnt3	2.74531279	6.705350704	0.008844914	0.024739591
ENSMUSG00000117248	AC122481.2	2.745297641	6.705280297	0.002443403	0.008051637
ENSMUSG00000074480	Mex3a	2.74322395	6.695649229	6.66E-09	6.36E-08
ENSMUSG00000001156	Mxd1	2.738471362	6.673628422	1.44E-26	9.42E-25
ENSMUSG00000039701	Usp53	2.738402445	6.673309635	4.34E-43	8.13E-41
ENSMUSG00000033581	Igf2bp2	2.734746986	6.656422399	5.79E-18	1.70E-16
ENSMUSG00000020017	Hal	2.72426605	6.608239843	0.004505128	0.013812707
ENSMUSG00000031465	Angpt2	2.724146837	6.607693813	1.24E-19	4.42E-18
ENSMUSG00000021986	Amer2	2.723303532	6.603832519	7.29E-05	0.000346877
ENSMUSG00000040364	Sec1	2.698343338	6.490561711	2.97E-07	2.17E-06
ENSMUSG00000024427	Spry4	2.69391205	6.47065631	5.29E-23	2.63E-21
ENSMUSG00000019850	Tnfaip3	2.690597922	6.455809115	8.87E-24	4.76E-22
ENSMUSG00000006724	Cyp27b1	2.690373637	6.454805559	0.000600557	0.002330733
ENSMUSG00000111583	Gm47962	2.6886253	6.44698801	0.007849461	0.022355418
ENSMUSG00000078452	Raet1d	2.686326471	6.436723383	0.007856026	0.022367375
ENSMUSG00000059040	Eno1b	2.683979015	6.4262585	3.13E-17	8.36E-16
ENSMUSG00000101191	Gm28809	2.679140523	6.404742297	0.001466109	0.005146898
ENSMUSG00000034684	Sema3f	2.678529672	6.402031041	1.28E-28	9.60E-27
ENSMUSG00000002204	Napsa	2.676565413	6.393320477	3.47E-19	1.18E-17
ENSMUSG00000032231	Anxa2	2.675574132	6.38892911	2.72E-40	4.29E-38
ENSMUSG00000030022	Adamts9	2.674208824	6.382885747	2.77E-29	2.22E-27
ENSMUSG00000078122	F630028O10Rik	2.673986546	6.381902401	7.24E-30	6.03E-28
ENSMUSG00000044576	Garem2	2.671970056	6.372988494	0.005337774	0.015979516
ENSMUSG00000029204	Rhoh	2.669892599	6.363818102	4.35E-15	9.24E-14
ENSMUSG00000021702	Thbs4	2.669842433	6.363596816	2.61E-15	5.67E-14
ENSMUSG00000033777	Tlr13	2.66848947	6.357631819	4.06E-52	1.32E-49
ENSMUSG00000052942	Glis3	2.663278666	6.334710397	6.14E-14	1.15E-12
ENSMUSG00000022367	Has2	2.662458473	6.331110047	8.86E-08	7.07E-07
ENSMUSG00000003882	Il7r	2.661373001	6.326348362	1.03E-07	8.14E-07
ENSMUSG00000040570	Rundc3b	2.656959702	6.307025217	6.99E-06	4.03E-05
ENSMUSG00000043263	Ifi209	2.648355888	6.269523887	9.38E-17	2.39E-15
ENSMUSG00000023034	Nr4a1	2.645894357	6.258835925	2.36E-40	3.75E-38
ENSMUSG00000062585	Cnr2	2.6396058	6.231613688	2.17E-16	5.34E-15
ENSMUSG00000053626	Tll1	2.634257974	6.208556913	5.20E-11	6.76E-10
ENSMUSG00000002289	Angptl4	2.633604	6.205743211	0.001881927	0.00640336
ENSMUSG00000017724	Etv4	2.63089203	6.194088643	3.55E-06	2.14E-05
ENSMUSG00000036067	Slc2a6	2.625876393	6.172591821	3.33E-13	5.75E-12
ENSMUSG00000031494	Cd209a	2.62042093	6.149294623	0.000250584	0.001062343
ENSMUSG00000022296	Baalc	2.618304155	6.140278768	1.57E-11	2.18E-10
ENSMUSG00000020592	Sdc1	2.615050617	6.12644693	1.29E-21	5.54E-20
ENSMUSG00000017009	Sdc4	2.611809985	6.112700937	2.75E-31	2.46E-29
ENSMUSG00000047428	Dlk2	2.610145028	6.105650582	0.000134928	0.000607869
ENSMUSG00000011256	Adam19	2.606424632	6.089925722	1.48E-38	2.01E-36
ENSMUSG00000024730	Ms4a8a	2.606179242	6.088889965	5.46E-19	1.82E-17
ENSMUSG00000030208	Emp1	2.603179932	6.076244538	6.45E-28	4.60E-26
ENSMUSG00000043415	Otud1	2.600420987	6.064635703	3.21E-21	1.32E-19
ENSMUSG00000022995	Enah	2.599623627	6.06128478	3.58E-43	6.91E-41
ENSMUSG00000040659	Efhd2	2.593139949	6.034105619	1.32E-52	4.37E-50
ENSMUSG00000110697	Gm31718	2.589015744	6.016880669	5.81E-09	5.59E-08
ENSMUSG00000031662	Snx20	2.588488299	6.014681315	2.72E-18	8.38E-17
ENSMUSG00000037913	Tmem156	2.58601806	6.004391553	5.85E-05	0.000283886
ENSMUSG00000045136	Tubb2b	2.580970844	5.983422113	3.73E-23	1.88E-21
ENSMUSG00000030413	Pglyrp1	2.566079218	5.921978356	4.11E-14	7.85E-13
ENSMUSG00000026193	Fn1	2.559807186	5.896288785	1.19E-23	6.27E-22
ENSMUSG00000020120	Plek	2.557042184	5.884999055	4.61E-45	1.04E-42
ENSMUSG00000030789	Itgax	2.54986144	5.855780354	1.79E-15	3.98E-14
ENSMUSG00000085505	Gm12868	2.549753908	5.855343904	0.00942845	0.026086205
ENSMUSG00000050921	P2ry10	2.54968735	5.855073778	1.62E-05	8.70E-05
ENSMUSG00000040133	Gpr176	2.545376039	5.83760275	2.48E-07	1.84E-06
ENSMUSG00000079243	Xirp1	2.540825044	5.819216993	5.06E-36	5.91E-34
ENSMUSG00000033967	Rnf225	2.540352029	5.817309366	0.001754746	0.00602921
ENSMUSG00000025330	Padi4	2.533199913	5.788541602	4.79E-11	6.25E-10
ENSMUSG00000051855	Mest	2.525553231	5.757941899	3.63E-11	4.82E-10
ENSMUSG00000031488	Rab11fip1	2.524656293	5.754363242	3.18E-15	6.82E-14
ENSMUSG00000021614	Vcan	2.522813545	5.747017909	7.62E-37	9.36E-35
ENSMUSG00000085156	Snhg15	2.522277085	5.744881301	1.04E-13	1.90E-12
ENSMUSG00000084796	Mir142hg	2.521187554	5.740544375	3.84E-06	2.31E-05
ENSMUSG00000030156	Cd69	2.519745952	5.734811044	0.001254507	0.004478895
ENSMUSG00000070691	Runx3	2.516682623	5.722647023	6.75E-12	9.86E-11
ENSMUSG00000034612	Chst11	2.516586352	5.722265164	2.36E-36	2.88E-34
ENSMUSG00000022372	Sla	2.514674661	5.714687707	1.41E-15	3.17E-14
ENSMUSG00000076441	Ass1	2.508839039	5.691618799	3.98E-17	1.05E-15
ENSMUSG00000116380	Gm39556	2.50752228	5.686426382	6.71E-07	4.63E-06
ENSMUSG00000089886	Gm16184	2.504681366	5.675239852	8.99E-05	0.000419434
ENSMUSG00000022582	Ly6g	2.499903865	5.656477312	0.006112456	0.017982623
ENSMUSG00000023067	Cdkn1a	2.494010854	5.633419288	4.97E-05	0.000244237
ENSMUSG00000074183	Gsta1	2.492729375	5.628417608	4.86E-05	0.000239482
ENSMUSG00000057135	Scimp	2.489962428	5.617633202	4.07E-09	4.00E-08
ENSMUSG00000052837	Junb	2.489290129	5.615015982	7.93E-19	2.60E-17
ENSMUSG00000097252	Gm6634	2.48868806	5.612673201	0.009801374	0.02696804
ENSMUSG00000025044	Msr1	2.486003874	5.602240327	1.55E-59	6.80E-57
ENSMUSG00000092680	Snord55	2.483814583	5.593745369	0.002189077	0.007322761
ENSMUSG00000049580	Tsku	2.482584691	5.588978757	1.44E-21	6.16E-20
ENSMUSG00000003484	Cyp4f18	2.481889668	5.586286893	4.17E-20	1.56E-18
ENSMUSG00000024042	Sik1	2.479576974	5.577339043	1.94E-17	5.34E-16
ENSMUSG00000003752	Itpkc	2.477477924	5.56923019	2.45E-24	1.36E-22
ENSMUSG00000042759	Apobr	2.476634171	5.565974006	4.91E-23	2.45E-21
ENSMUSG00000105987	AI506816	2.475900967	5.563145993	1.46E-34	1.58E-32
ENSMUSG00000022221	Ripk3	2.467006488	5.52895369	1.71E-18	5.39E-17
ENSMUSG00000008318	Relt	2.465069701	5.52153617	1.19E-23	6.27E-22
ENSMUSG00000000386	Mx1	2.463771542	5.516570041	0.000802707	0.003023231
ENSMUSG00000024640	Psat1	2.463670093	5.516182136	7.61E-21	3.03E-19
ENSMUSG00000031202	Rab39b	2.462005584	5.509821511	0.004456214	0.013678263
ENSMUSG00000032515	Csrnp1	2.460660054	5.504685172	2.30E-33	2.32E-31
ENSMUSG00000075307	Klhl41	2.460529311	5.504186337	3.94E-28	2.88E-26
ENSMUSG00000071724	Smpd5	2.460210637	5.502970663	4.15E-05	0.000206547
ENSMUSG00000042622	Maff	2.459931197	5.501904876	3.89E-20	1.46E-18
ENSMUSG00000028874	Fgr	2.453620528	5.477890881	4.23E-19	1.43E-17
ENSMUSG00000028525	Pde4b	2.450496769	5.466042849	4.88E-34	5.18E-32
ENSMUSG00000018927	Ccl6	2.450179697	5.464841667	1.68E-33	1.72E-31
ENSMUSG00000055116	Arntl	2.442493276	5.435803392	9.70E-19	3.16E-17
ENSMUSG00000027368	Dusp2	2.438849189	5.422090484	6.04E-08	4.96E-07
ENSMUSG00000052631	Sh2d6	2.436624642	5.413736398	0.00908869	0.025258045
ENSMUSG00000020423	Btg2	2.435652864	5.410091009	3.52E-32	3.29E-30
ENSMUSG00000050578	Mmp13	2.432238993	5.397304167	4.60E-08	3.85E-07
ENSMUSG00000074419	Gm15448	2.429671167	5.387706148	0.001318864	0.004678627
ENSMUSG00000025185	Loxl4	2.426859744	5.377217188	4.13E-18	1.23E-16
ENSMUSG00000030657	Xylt1	2.424675252	5.369081304	2.95E-16	7.16E-15
ENSMUSG00000021270	Hsp90aa1	2.424368502	5.367939836	1.84E-33	1.87E-31
ENSMUSG00000097134	1110002J07Rik	2.421099978	5.355792167	0.008593505	0.024139948
ENSMUSG00000029135	Fosl2	2.420572872	5.353835723	4.62E-06	2.74E-05
ENSMUSG00000056737	Capg	2.419519438	5.349927861	2.64E-47	6.85E-45
ENSMUSG00000005148	Klf5	2.418329974	5.345518802	0.000340042	0.001398327
ENSMUSG00000004709	Cd244a	2.416695484	5.33946607	3.66E-12	5.54E-11
ENSMUSG00000045777	Ifitm10	2.416222943	5.337717466	8.72E-16	2.00E-14
ENSMUSG00000052769	Gm9889	2.412755934	5.324905541	1.47E-07	1.14E-06
ENSMUSG00000066682	Pilrb2	2.41175341	5.321206569	9.22E-07	6.20E-06
ENSMUSG00000033107	Rnf125	2.402351014	5.286639729	4.66E-12	6.96E-11
ENSMUSG00000047821	Trim16	2.401924185	5.285075881	1.31E-29	1.08E-27
ENSMUSG00000089706	B230216N24Rik	2.401605525	5.283908649	0.007579611	0.021704573
ENSMUSG00000039236	Isg20	2.397985582	5.270667134	4.69E-15	9.89E-14
ENSMUSG00000044813	Shb	2.397486256	5.268843237	2.69E-38	3.59E-36
ENSMUSG00000089999	Gm6485	2.392848009	5.25193117	0.000970888	0.003575682
ENSMUSG00000022462	Slc38a2	2.39252671	5.250761654	2.47E-35	2.80E-33
ENSMUSG00000005667	Mthfd2	2.390398021	5.243019896	8.77E-15	1.79E-13
ENSMUSG00000004814	Ccl24	2.38751045	5.232536425	6.63E-07	4.58E-06
ENSMUSG00000003541	Ier3	2.386438005	5.228648204	2.24E-26	1.45E-24
ENSMUSG00000000031	H19	2.383505508	5.218030973	0.001078997	0.003914783
ENSMUSG00000085355	3010003L21Rik	2.380383141	5.206750011	0.002022638	0.006836617
ENSMUSG00000031207	Msn	2.380264314	5.206321176	5.65E-69	3.05E-66
ENSMUSG00000047281	Sfn	2.376489775	5.192717626	6.01E-12	8.88E-11
ENSMUSG00000026875	Traf1	2.375549828	5.189335559	6.78E-16	1.57E-14
ENSMUSG00000097889	Gm26541	2.372806422	5.179476978	0.000128179	0.000579809
ENSMUSG00000066684	Pilrb1	2.372687063	5.179048478	2.19E-08	1.93E-07
ENSMUSG00000062939	Stat4	2.370896373	5.17262417	0.008110326	0.022994458
ENSMUSG00000019874	Fabp7	2.370265344	5.170362182	0.009900105	0.027208022
ENSMUSG00000042751	Nmnat2	2.367090095	5.158995167	0.002448398	0.008063807
ENSMUSG00000002897	Il17ra	2.366036079	5.155227442	1.47E-24	8.45E-23
ENSMUSG00000103030	E330011M16Rik	2.365438516	5.153092593	0.001325543	0.004699675
ENSMUSG00000030257	Srgap3	2.362675713	5.143233714	5.04E-09	4.89E-08
ENSMUSG00000024675	Ms4a4c	2.355513167	5.117762391	7.32E-05	0.000348054
ENSMUSG00000110588	Gm45774	2.354743428	5.115032574	0.004590792	0.014036369
ENSMUSG00000030748	Il4ra	2.354217252	5.113167373	1.38E-17	3.85E-16
ENSMUSG00000021678	F2rl1	2.351258096	5.102690351	2.50E-08	2.19E-07
ENSMUSG00000035049	Rrp12	2.350375167	5.09956846	5.52E-43	1.01E-40
ENSMUSG00000051682	Treml4	2.349300849	5.095772424	0.001088233	0.003944088
ENSMUSG00000040435	Ppp1r15a	2.348903707	5.094369864	5.82E-24	3.17E-22
ENSMUSG00000030786	Itgam	2.347991903	5.091151168	1.73E-19	6.10E-18
ENSMUSG00000110618	Gm39822	2.345622206	5.082795569	2.61E-06	1.62E-05
ENSMUSG00000025877	Hk3	2.338233574	5.056831033	2.44E-26	1.56E-24
ENSMUSG00000050600	Zfp831	2.333075808	5.038784681	0.00879949	0.024634404
ENSMUSG00000019122	Ccl9	2.33077579	5.030757994	1.46E-22	7.05E-21
ENSMUSG00000002233	Rhoc	2.329934824	5.027826351	8.82E-47	2.17E-44
ENSMUSG00000040747	Cd53	2.329843521	5.027508169	5.31E-39	7.55E-37
ENSMUSG00000002020	Ltbp2	2.329029605	5.024672633	1.36E-17	3.81E-16
ENSMUSG00000033644	Piwil2	2.327426307	5.019091708	3.07E-15	6.60E-14
ENSMUSG00000022144	Gdnf	2.326003488	5.014144204	0.000242407	0.001031375
ENSMUSG00000052727	Map1b	2.325520668	5.012466424	6.90E-26	4.29E-24
ENSMUSG00000021196	Pfkp	2.324475428	5.008836181	4.80E-39	6.92E-37
ENSMUSG00000085295	4930430E12Rik	2.324070832	5.007431677	0.0025355	0.008327469
ENSMUSG00000032802	Srxn1	2.32325436	5.004598598	2.74E-27	1.90E-25
ENSMUSG00000040177	2310057M21Rik	2.322399695	5.001634708	4.35E-49	1.25E-46
ENSMUSG00000022385	Gtse1	2.321561387	4.998729249	1.49E-06	9.57E-06
ENSMUSG00000029082	Bst1	2.321399741	4.9981692	2.31E-21	9.65E-20
ENSMUSG00000032656	3-Mar	2.319415706	4.9913003	3.43E-37	4.27E-35
ENSMUSG00000095315	Gm10130	2.316930395	4.982709257	0.000329537	0.001359268
ENSMUSG00000017400	Stac2	2.316512724	4.981266937	0.006806905	0.019758208
ENSMUSG00000024803	Ankrd1	2.311964403	4.965587444	4.62E-36	5.43E-34
ENSMUSG00000027955	Fam198b	2.305070088	4.941914629	1.01E-23	5.38E-22
ENSMUSG00000030830	Itgal	2.305038686	4.941807061	9.79E-16	2.22E-14
ENSMUSG00000097567	Gm26637	2.3026262	4.933550238	0.006916098	0.020029038
ENSMUSG00000035356	Nfkbiz	2.302560563	4.933325786	6.24E-22	2.78E-20
ENSMUSG00000032715	Trib3	2.301290395	4.92898433	5.66E-12	8.39E-11
ENSMUSG00000050721	Plekho2	2.293025109	4.900826624	4.08E-22	1.85E-20
ENSMUSG00000038987	Cfap157	2.291448282	4.895473077	3.58E-07	2.58E-06
ENSMUSG00000042515	Mum1l1	2.288638851	4.885949158	5.72E-13	9.57E-12
ENSMUSG00000024935	Slc1a1	2.28495958	4.873504511	4.13E-10	4.75E-09
ENSMUSG00000025355	Mmp19	2.282932579	4.866661998	6.33E-21	2.54E-19
ENSMUSG00000037849	Ifi206	2.279670116	4.855669123	3.72E-08	3.16E-07
ENSMUSG00000026819	Slc25a25	2.276155417	4.843854122	1.52E-40	2.44E-38
ENSMUSG00000035673	Sbno2	2.274815625	4.839357854	1.18E-26	7.75E-25
ENSMUSG00000074001	Klhl40	2.274336919	4.837752353	1.68E-14	3.34E-13
ENSMUSG00000048163	Selplg	2.271456296	4.82810247	2.87E-33	2.89E-31
ENSMUSG00000001247	Lsr	2.268390257	4.817852605	3.42E-07	2.47E-06
ENSMUSG00000029161	Cgref1	2.268168764	4.817112989	3.99E-09	3.93E-08
ENSMUSG00000015652	Steap1	2.266556065	4.811731247	0.000223374	0.000957723
ENSMUSG00000043668	Tox3	2.264605393	4.805229687	5.60E-10	6.35E-09
ENSMUSG00000069792	Wfdc17	2.263260133	4.800751077	4.85E-39	6.94E-37
ENSMUSG00000028755	Cda	2.262317076	4.797613962	5.30E-05	0.000259111
ENSMUSG00000004100	Ppan	2.2618731	4.796137766	7.32E-28	5.20E-26
ENSMUSG00000000562	Adora3	2.25887521	4.786181839	4.56E-05	0.000225714
ENSMUSG00000078141	Gm2399	2.256969268	4.779862999	0.000590409	0.00229522
ENSMUSG00000054408	Spcs3	2.254263831	4.770907883	2.87E-72	1.87E-69
ENSMUSG00000074796	Slc4a11	2.249759052	4.756034078	0.007634413	0.021838348
ENSMUSG00000027555	Car13	2.249115538	4.753913122	1.92E-11	2.63E-10
ENSMUSG00000096992	Gm26788	2.246256651	4.744501956	2.35E-05	0.000122993
ENSMUSG00000062825	Actg1	2.245489486	4.741979697	1.27E-44	2.80E-42
ENSMUSG00000029171	Pgm1	2.243981084	4.737024337	2.60E-17	7.04E-16
ENSMUSG00000026358	Rgs1	2.243712773	4.736143431	4.58E-06	2.72E-05
ENSMUSG00000049307	Fut4	2.240363274	4.725160302	3.63E-08	3.09E-07
ENSMUSG00000097828	6430562O15Rik	2.239598535	4.722656267	1.18E-10	1.49E-09
ENSMUSG00000028893	Sesn2	2.237565412	4.716005535	4.08E-17	1.07E-15
ENSMUSG00000085917	Gm15899	2.2344573	4.705856411	0.009276454	0.025728743
ENSMUSG00000075511	1700001L05Rik	2.233781244	4.703651732	4.18E-06	2.50E-05
ENSMUSG00000057561	Eif1a	2.233476204	4.702657308	5.79E-58	2.33E-55
ENSMUSG00000089942	Pira2	2.225807063	4.677725046	2.85E-05	0.000146436
ENSMUSG00000044258	Ctla2a	2.224143533	4.672334402	9.89E-14	1.81E-12
ENSMUSG00000113780	Gm33195	2.213855983	4.639135495	0.001705282	0.005878481
ENSMUSG00000017677	Wsb1	2.209225436	4.624269361	7.72E-41	1.28E-38
ENSMUSG00000022500	Litaf	2.208438265	4.621746931	1.23E-21	5.29E-20
ENSMUSG00000020826	Nos2	2.207529017	4.618835023	1.99E-13	3.51E-12
ENSMUSG00000019890	Nts	2.205883158	4.613568758	1.54E-11	2.15E-10
ENSMUSG00000086564	Cd101	2.202948695	4.604194228	0.000131425	0.000592791
ENSMUSG00000043091	Tuba1c	2.199022211	4.591680347	2.25E-20	8.63E-19
ENSMUSG00000060470	Adgrg3	2.195214216	4.579576582	6.72E-14	1.25E-12
ENSMUSG00000027506	Tpd52	2.193606751	4.574476813	3.57E-39	5.19E-37
ENSMUSG00000026979	Psd4	2.19272985	4.571697194	7.50E-19	2.47E-17
ENSMUSG00000030878	Cdr2	2.191698273	4.568429441	9.01E-20	3.25E-18
ENSMUSG00000050010	Shisa3	2.191322755	4.567240484	1.86E-11	2.56E-10
ENSMUSG00000048279	Sacs	2.188663707	4.5588303	1.44E-29	1.17E-27
ENSMUSG00000022246	Rai14	2.186285866	4.551322654	2.42E-23	1.23E-21
ENSMUSG00000020205	Phlda1	2.185334365	4.548321909	0.000578122	0.002253376
ENSMUSG00000072620	Slfn2	2.184826575	4.546721302	1.95E-18	6.11E-17
ENSMUSG00000044469	Tnfaip8l1	2.184245681	4.544890957	2.15E-10	2.61E-09
ENSMUSG00000054951	9130008F23Rik	2.182566305	4.539603532	1.13E-05	6.26E-05
ENSMUSG00000000957	Mmp14	2.179766498	4.530802164	3.01E-16	7.27E-15
ENSMUSG00000028860	Sytl1	2.177080768	4.522375444	0.001679557	0.005803557
ENSMUSG00000039217	Il18	2.174500965	4.514295833	8.76E-05	0.000409588
ENSMUSG00000073489	Ifi204	2.174411876	4.514017077	8.21E-15	1.68E-13
ENSMUSG00000031562	Dctd	2.173341951	4.510670651	4.57E-09	4.47E-08
ENSMUSG00000037280	Galnt6	2.172244811	4.507241682	3.11E-14	6.04E-13
ENSMUSG00000031872	Bean1	2.171598014	4.505221424	7.59E-07	5.18E-06
ENSMUSG00000026020	Nop58	2.171120343	4.50373001	4.77E-41	8.12E-39
ENSMUSG00000040711	Sh3pxd2b	2.165809584	4.487181635	8.98E-14	1.65E-12
ENSMUSG00000022667	Cd200r1	2.15608416	4.457034599	6.12E-10	6.89E-09
ENSMUSG00000047443	Erfe	2.149628129	4.43713402	0.002739136	0.008932664
ENSMUSG00000046687	Gm5424	2.148167248	4.432643227	9.68E-13	1.58E-11
ENSMUSG00000026796	Fam129b	2.144144377	4.420300276	7.23E-30	6.03E-28
ENSMUSG00000056529	Ptafr	2.139606907	4.406419677	5.74E-16	1.34E-14
ENSMUSG00000070167	Snora57	2.136145338	4.395859689	0.001695226	0.005849148
ENSMUSG00000050064	Zfp697	2.13533544	4.393392641	6.93E-23	3.41E-21
ENSMUSG00000022636	Alcam	2.134699215	4.391455592	2.49E-21	1.03E-19
ENSMUSG00000035692	Isg15	2.134494094	4.390831265	5.88E-05	0.000285042
ENSMUSG00000033192	Lpcat2	2.131824459	4.382713764	1.22E-13	2.20E-12
ENSMUSG00000047330	Kcne4	2.129135825	4.37455366	9.98E-17	2.54E-15
ENSMUSG00000028633	Ctps	2.125440776	4.363363832	7.31E-51	2.27E-48
ENSMUSG00000081665	Gm15922	2.125223872	4.362707867	0.000237116	0.001011367
ENSMUSG00000042724	Map3k9	2.123903563	4.358717079	0.000743215	0.002821264
ENSMUSG00000029771	Irf5	2.123720211	4.358163166	4.31E-29	3.42E-27
ENSMUSG00000036931	Nfkbid	2.121477177	4.351392564	3.05E-07	2.22E-06
ENSMUSG00000057219	Armc7	2.120581057	4.348690567	5.40E-15	1.13E-13
ENSMUSG00000026177	Slc11a1	2.117736423	4.340124484	1.46E-26	9.55E-25
ENSMUSG00000021822	Plau	2.117699652	4.340013865	3.26E-09	3.25E-08
ENSMUSG00000073680	Tmem88b	2.116802274	4.337315152	7.79E-10	8.60E-09
ENSMUSG00000033554	Dph5	2.113255288	4.3266646	1.15E-25	6.99E-24
ENSMUSG00000015143	Actn1	2.112715795	4.325046953	6.94E-32	6.37E-30
ENSMUSG00000113811	Gm47882	2.112444694	4.324234299	5.94E-06	3.46E-05
ENSMUSG00000021062	Rab15	2.110519881	4.318468843	2.30E-09	2.36E-08
ENSMUSG00000003348	Mob3a	2.110225482	4.3175877	7.72E-16	1.78E-14
ENSMUSG00000041378	Cldn5	2.106860708	4.307529594	7.89E-05	0.000372873
ENSMUSG00000078700	D030028A08Rik	2.104559394	4.300663917	8.41E-07	5.70E-06
ENSMUSG00000046561	Arsj	2.101083017	4.290313337	0.0001245	0.00056479
ENSMUSG00000104694	Gm43797	2.100513508	4.288620055	0.008649331	0.024271528
ENSMUSG00000009376	Met	2.095996821	4.275214543	1.64E-12	2.59E-11
ENSMUSG00000031799	Tpm4	2.095983302	4.275174483	2.16E-23	1.10E-21
ENSMUSG00000036053	Fmnl2	2.095688814	4.274301909	1.83E-23	9.32E-22
ENSMUSG00000109279	Gm45220	2.094784143	4.271622461	0.00042275	0.001698187
ENSMUSG00000038843	Gcnt1	2.094395708	4.270472514	2.63E-31	2.36E-29
ENSMUSG00000021728	Emb	2.092749715	4.265603043	3.66E-14	7.07E-13
ENSMUSG00000060950	Trmt61a	2.09236194	4.264456666	2.99E-19	1.03E-17
ENSMUSG00000009687	Fxyd5	2.090555679	4.25912089	1.60E-30	1.37E-28
ENSMUSG00000023232	Serinc2	2.089812971	4.256928832	0.001577389	0.005494707
ENSMUSG00000028967	Errfi1	2.085665348	4.244708105	2.91E-05	0.00014941
ENSMUSG00000036718	Micall2	2.07894693	4.22498708	2.45E-10	2.95E-09
ENSMUSG00000022443	Myh9	2.076510308	4.217857363	7.56E-33	7.25E-31
ENSMUSG00000018507	Trpv2	2.074488497	4.211950546	1.35E-23	6.99E-22
ENSMUSG00000030187	Klra2	2.073517326	4.209116164	4.63E-10	5.29E-09
ENSMUSG00000002983	Relb	2.073368453	4.208681844	3.48E-22	1.59E-20
ENSMUSG00000050244	Heatr1	2.072178348	4.205211459	1.34E-29	1.09E-27
ENSMUSG00000024501	Dpysl3	2.070929468	4.201572759	3.68E-25	2.18E-23
ENSMUSG00000025921	Rdh10	2.070386169	4.199990803	2.18E-18	6.76E-17
ENSMUSG00000044092	C130050O18Rik	2.070288944	4.19970777	1.31E-08	1.20E-07
ENSMUSG00000036036	Zfp57	2.069716868	4.198042777	4.25E-08	3.58E-07
ENSMUSG00000090125	Pou3f1	2.069327232	4.196909144	1.05E-05	5.86E-05
ENSMUSG00000004552	Ctse	2.067470595	4.191511522	0.004054528	0.012578478
ENSMUSG00000071715	Ncf4	2.06653423	4.18879195	4.73E-16	1.12E-14
ENSMUSG00000095788	Sirpb1a	2.064588353	4.183146005	1.71E-05	9.16E-05
ENSMUSG00000063628	Gm7665	2.058773557	4.166319727	4.47E-06	2.65E-05
ENSMUSG00000053801	Grwd1	2.05532529	4.156373461	1.17E-32	1.11E-30
ENSMUSG00000032369	Plscr1	2.055222026	4.15607597	5.93E-16	1.39E-14
ENSMUSG00000003153	Slc2a3	2.053454509	4.150987275	3.72E-11	4.92E-10
ENSMUSG00000000290	Itgb2	2.052437468	4.148062029	9.13E-48	2.47E-45
ENSMUSG00000047945	Marcksl1	2.052158102	4.147258869	3.48E-31	3.09E-29
ENSMUSG00000034780	B3galt1	2.052115259	4.147135712	1.65E-08	1.49E-07
ENSMUSG00000040907	Atp1a3	2.05208867	4.147059281	1.00E-09	1.09E-08
ENSMUSG00000081249	Gm11517	2.048735804	4.137432582	0.009000232	0.025070179
ENSMUSG00000045312	Lhfpl2	2.047435624	4.13370554	1.10E-16	2.78E-15
ENSMUSG00000045382	Cxcr4	2.047194676	4.133015218	2.80E-12	4.29E-11
ENSMUSG00000022797	Tfrc	2.045639183	4.128561463	1.78E-05	9.51E-05
ENSMUSG00000002699	Lcp2	2.035167369	4.09870276	1.55E-21	6.60E-20
ENSMUSG00000034640	Tiparp	2.033434563	4.093782806	2.65E-22	1.23E-20
ENSMUSG00000036478	Btg1	2.033137047	4.092938663	1.68E-26	1.09E-24
ENSMUSG00000022952	Runx1	2.033024345	4.092618941	7.49E-19	2.47E-17
ENSMUSG00000112843	Gm46224	2.031463487	4.088193511	0.006107512	0.017970873
ENSMUSG00000035208	Slfn8	2.028447719	4.079656596	6.85E-10	7.64E-09
ENSMUSG00000047810	Ccdc88b	2.028202023	4.078961876	5.28E-21	2.14E-19
ENSMUSG00000023800	Tiam2	2.027767466	4.077733429	1.74E-12	2.74E-11
ENSMUSG00000073805	Fam196a	2.027078347	4.075786119	0.00983143	0.027035002
ENSMUSG00000083899	Gm12346	2.026894005	4.075265365	2.96E-11	3.96E-10
ENSMUSG00000027333	Smox	2.026252209	4.07345285	1.88E-41	3.27E-39
ENSMUSG00000026480	Ncf2	2.025501867	4.071334808	1.30E-39	1.97E-37
ENSMUSG00000087502	Gm16091	2.020308255	4.056704605	2.33E-05	0.000121851
ENSMUSG00000027995	Tlr2	2.020284986	4.056639178	1.12E-14	2.26E-13
ENSMUSG00000035493	Tgfbi	2.018556435	4.051781664	1.44E-26	9.42E-25
ENSMUSG00000042354	Gnl3	2.017133965	4.047788655	5.25E-33	5.14E-31
ENSMUSG00000072653	Zfp783	2.014525344	4.040476224	0.000141661	0.000634272
ENSMUSG00000024270	Slc39a6	2.014025453	4.039076451	7.00E-20	2.55E-18
ENSMUSG00000026749	Nek6	2.012935506	4.036026106	1.22E-21	5.26E-20
ENSMUSG00000024590	Lmnb1	2.012026501	4.033483911	3.37E-27	2.30E-25
ENSMUSG00000073433	Arhgdig	2.011914774	4.033171555	9.94E-05	0.000460548
ENSMUSG00000039903	Eva1c	2.011033049	4.030707376	2.60E-05	0.000134406
ENSMUSG00000066952	Myo1h	2.010861544	4.03022824	0.002279245	0.007574877
ENSMUSG00000059195	Gm12715	2.008933035	4.02484447	2.98E-15	6.43E-14
ENSMUSG00000049907	Rasl11b	2.008188737	4.022768556	2.39E-26	1.53E-24
ENSMUSG00000032322	Pstpip1	2.007437292	4.020673794	4.55E-18	1.35E-16
ENSMUSG00000053746	Ptrh1	2.005406697	4.015018673	1.31E-12	2.10E-11
ENSMUSG00000026546	Cfap45	2.004231904	4.011750555	0.003249829	0.01035838
ENSMUSG00000029580	Actb	2.004200715	4.011663828	3.78E-25	2.23E-23
ENSMUSG00000109498	Gm45222	2.00243712	4.006762843	0.000420223	0.00168983
ENSMUSG00000029321	Slc10a6	2.000428062	4.001187016	0.000333275	0.001373189
ENSMUSG00000038244	Mical2	2.0002559	4.000709569	1.90E-46	4.50E-44
ENSMUSG00000074221	Zfp568	1.999027498	3.997304561	6.07E-44	1.26E-41
ENSMUSG00000045672	Col27a1	1.997639149	3.993459685	1.19E-14	2.38E-13
ENSMUSG00000049130	C5ar1	1.995211177	3.986744576	7.53E-28	5.33E-26
ENSMUSG00000040624	Plekhg1	1.993329882	3.98154919	6.38E-20	2.35E-18
ENSMUSG00000057596	Trim30d	1.992992002	3.98061682	1.30E-10	1.62E-09
ENSMUSG00000027887	Sypl2	1.99220217	3.978438148	0.000814083	0.003064194
ENSMUSG00000039153	Runx2	1.992002553	3.977887714	6.80E-09	6.47E-08
ENSMUSG00000059498	Fcgr3	1.989128426	3.969970882	4.57E-24	2.53E-22
ENSMUSG00000047407	Tgif1	1.986469153	3.962659905	1.02E-12	1.67E-11
ENSMUSG00000022766	Serpind1	1.985445571	3.959849422	0.001048256	0.00382191
ENSMUSG00000005125	Ndrg1	1.983816898	3.955381629	1.08E-13	1.97E-12
ENSMUSG00000018500	Adora2b	1.979938641	3.94476304	2.83E-08	2.45E-07
ENSMUSG00000030589	Rasgrp4	1.97660796	3.93566646	1.02E-13	1.86E-12
ENSMUSG00000006442	Srm	1.974864523	3.930913241	9.30E-22	4.10E-20
ENSMUSG00000031596	Slc7a2	1.971037999	3.920500922	3.67E-20	1.39E-18
ENSMUSG00000078780	Gm5150	1.969848251	3.917269133	2.04E-06	1.28E-05
ENSMUSG00000038264	Sema7a	1.965114047	3.904435681	4.47E-17	1.17E-15
ENSMUSG00000050022	Amz1	1.964953023	3.90399992	1.73E-06	1.10E-05
ENSMUSG00000076609	Igkc	1.964359754	3.902394834	0.000905795	0.003364129
ENSMUSG00000067653	Ankrd23	1.963653073	3.900483778	1.76E-38	2.37E-36
ENSMUSG00000037447	Arid5a	1.963492546	3.900049799	4.12E-17	1.08E-15
ENSMUSG00000027347	Rasgrp1	1.962843315	3.898295122	2.73E-05	0.000140736
ENSMUSG00000008384	Sertad1	1.961460797	3.894561221	5.85E-19	1.94E-17
ENSMUSG00000047881	Rell1	1.958008656	3.885253292	6.72E-15	1.39E-13
ENSMUSG00000056498	Tmem154	1.957240722	3.883185757	9.13E-16	2.09E-14
ENSMUSG00000022122	Ednrb	1.956870831	3.882190279	2.39E-15	5.23E-14
ENSMUSG00000078640	Gm11627	1.954956457	3.877042249	0.003087791	0.009892233
ENSMUSG00000046006	Gapt	1.950386538	3.864780658	0.000112111	0.00051302
ENSMUSG00000022074	Tnfrsf10b	1.950249033	3.86441232	3.91E-12	5.89E-11
ENSMUSG00000026121	Sema4c	1.948117225	3.858706261	2.87E-15	6.21E-14
ENSMUSG00000037341	Slc9a7	1.94680469	3.855197284	3.48E-10	4.06E-09
ENSMUSG00000026655	Fam107b	1.945943336	3.852896245	4.92E-27	3.33E-25
ENSMUSG00000037946	Fgd3	1.94366183	3.846808014	3.33E-22	1.53E-20
ENSMUSG00000022586	Ly6i	1.941525959	3.841117134	0.000510737	0.002014816
ENSMUSG00000038894	Irs2	1.940319888	3.83790736	1.86E-13	3.29E-12
ENSMUSG00000021365	Nedd9	1.935445412	3.824961991	7.03E-35	7.81E-33
ENSMUSG00000007041	Clic1	1.934009236	3.821156208	1.64E-22	7.87E-21
ENSMUSG00000026656	Fcgr2b	1.933020492	3.818538296	2.28E-27	1.58E-25
ENSMUSG00000001305	Rrp15	1.932322572	3.816691479	2.07E-20	7.99E-19
ENSMUSG00000028360	Slc44a5	1.928708515	3.807142353	0.000855746	0.00320405
ENSMUSG00000046841	Ckap4	1.928275096	3.805998771	2.55E-20	9.74E-19
ENSMUSG00000046731	Kctd11	1.928259828	3.805958494	1.02E-16	2.58E-15
ENSMUSG00000041836	Ptpre	1.924571953	3.796241973	2.90E-15	6.27E-14
ENSMUSG00000035004	Igsf6	1.922580217	3.791004626	7.97E-18	2.30E-16
ENSMUSG00000030403	Vasp	1.916113078	3.774048802	5.21E-24	2.85E-22
ENSMUSG00000089726	Mir17hg	1.915650434	3.77283873	1.31E-05	7.17E-05
ENSMUSG00000105950	Gm43679	1.913778982	3.767947809	0.007969913	0.022650703
ENSMUSG00000078945	Naip2	1.913227255	3.766507117	3.16E-17	8.44E-16
ENSMUSG00000067931	Zfp948	1.913214909	3.766474883	1.19E-13	2.15E-12
ENSMUSG00000008734	Gprc5b	1.911157112	3.761106379	3.93E-16	9.35E-15
ENSMUSG00000010067	Rassf1	1.910515693	3.759434571	9.42E-23	4.59E-21
ENSMUSG00000000682	Cd52	1.906503632	3.7489943	4.70E-22	2.11E-20
ENSMUSG00000020250	Txnrd1	1.903863133	3.742138961	7.29E-27	4.90E-25
ENSMUSG00000063524	Eno1	1.903276485	3.740617591	1.74E-20	6.76E-19
ENSMUSG00000051159	Cited1	1.90305767	3.740050292	0.004777583	0.014511702
ENSMUSG00000026377	Nifk	1.901554128	3.736154531	5.61E-28	4.02E-26
ENSMUSG00000080845	Gm9115	1.9013854	3.735717603	0.002247535	0.00748176
ENSMUSG00000095681	Gm8281	1.899206561	3.730079969	0.001978089	0.00670245
ENSMUSG00000036362	P2ry13	1.897810946	3.72647336	2.45E-08	2.15E-07
ENSMUSG00000097772	5430416N02Rik	1.89522435	3.719798183	3.18E-06	1.94E-05
ENSMUSG00000032806	Slc10a3	1.894221041	3.717212183	1.55E-21	6.60E-20
ENSMUSG00000044641	Pard6b	1.890807533	3.708427418	1.46E-13	2.62E-12
ENSMUSG00000041235	Chd7	1.889623859	3.70538605	1.15E-30	1.00E-28
ENSMUSG00000037458	Azin1	1.883162743	3.688828567	2.40E-20	9.19E-19
ENSMUSG00000097039	Pvt1	1.882998894	3.688409645	1.06E-05	5.90E-05
ENSMUSG00000028064	Sema4a	1.882126518	3.686179992	4.21E-20	1.57E-18
ENSMUSG00000021493	Pdlim7	1.880667551	3.682454121	7.57E-29	5.89E-27
ENSMUSG00000027456	Sdcbp2	1.87915372	3.678592121	1.94E-05	0.000102957
ENSMUSG00000001493	Meox1	1.878873505	3.677877695	4.05E-14	7.76E-13
ENSMUSG00000028771	Ptpn12	1.873249355	3.6635679	9.05E-31	7.92E-29
ENSMUSG00000046711	Hmga1	1.8704174	3.656383511	3.64E-16	8.71E-15
ENSMUSG00000017929	B4galt5	1.868200727	3.650769863	2.18E-17	5.93E-16
ENSMUSG00000032548	Slco2a1	1.867564623	3.649160543	6.61E-15	1.37E-13
ENSMUSG00000026430	Rassf5	1.86632533	3.646027215	9.81E-18	2.80E-16
ENSMUSG00000073599	Ecscr	1.865452918	3.643823093	1.46E-17	4.08E-16
ENSMUSG00000056220	Pla2g4a	1.864600098	3.641669756	8.85E-15	1.80E-13
ENSMUSG00000035273	Hpse	1.864456	3.641306041	3.03E-08	2.61E-07
ENSMUSG00000078532	Nkain1	1.856238137	3.620623438	1.65E-10	2.03E-09
ENSMUSG00000064109	Hcst	1.853754203	3.614395057	0.0007925	0.002990937
ENSMUSG00000031762	Mt2	1.853040125	3.612606515	8.26E-12	1.19E-10
ENSMUSG00000027230	Creb3l1	1.851519726	3.608801337	4.33E-18	1.29E-16
ENSMUSG00000039899	Fgl2	1.850089495	3.605225487	1.40E-19	4.95E-18
ENSMUSG00000034457	Eda2r	1.847922121	3.599813391	1.79E-10	2.19E-09
ENSMUSG00000052125	F730043M19Rik	1.844348793	3.590908254	2.32E-06	1.44E-05
ENSMUSG00000048234	Rnf149	1.842824389	3.587115972	8.60E-24	4.65E-22
ENSMUSG00000046159	Chrm3	1.842685756	3.586771292	0.002759359	0.008987762
ENSMUSG00000052151	Plpp2	1.838251987	3.575765153	9.96E-07	6.64E-06
ENSMUSG00000032193	Ldlr	1.837959301	3.575039795	1.38E-18	4.42E-17
ENSMUSG00000001281	Itgb7	1.836351383	3.571057546	3.75E-09	3.72E-08
ENSMUSG00000074342	I830077J02Rik	1.835872923	3.569873426	5.34E-09	5.17E-08
ENSMUSG00000028337	Coro2a	1.834882458	3.567423415	1.07E-09	1.16E-08
ENSMUSG00000089776	Gm15684	1.834315659	3.566022138	0.008673223	0.024324132
ENSMUSG00000024401	Tnf	1.834249092	3.565857602	0.000866519	0.003239252
ENSMUSG00000011179	Odc1	1.831491899	3.559049256	7.35E-17	1.89E-15
ENSMUSG00000051498	Tlr6	1.830175687	3.555803712	1.96E-05	0.000103858
ENSMUSG00000039361	Picalm	1.827574324	3.549397924	4.82E-32	4.47E-30
ENSMUSG00000060509	Xcr1	1.826423909	3.546568738	0.003610076	0.011359515
ENSMUSG00000059796	Eif4a1	1.82607509	3.54571134	9.30E-44	1.89E-41
ENSMUSG00000054520	Sh3bp2	1.824822704	3.542634688	1.24E-16	3.11E-15
ENSMUSG00000012519	Mlkl	1.823630719	3.539708896	8.19E-11	1.04E-09
ENSMUSG00000040511	Pvr	1.822864552	3.537829575	2.32E-19	8.09E-18
ENSMUSG00000027907	S100a11	1.821638461	3.534824188	3.17E-21	1.30E-19
ENSMUSG00000097113	Gm19705	1.821551932	3.534612185	0.009397065	0.026018408
ENSMUSG00000020641	Rsad2	1.821477073	3.534428785	0.000459035	0.001826867
ENSMUSG00000001588	Acap1	1.819747978	3.530195247	3.84E-10	4.44E-09
ENSMUSG00000021890	Eaf1	1.81742961	3.524526883	4.40E-15	9.32E-14
ENSMUSG00000031584	Gsr	1.815098329	3.518836127	1.21E-30	1.05E-28
ENSMUSG00000038037	Socs1	1.814486215	3.517343453	0.000154883	0.000686642
ENSMUSG00000024511	Rab27b	1.811371143	3.509756987	4.75E-09	4.63E-08
ENSMUSG00000021998	Lcp1	1.807059742	3.499283963	1.54E-28	1.15E-26
ENSMUSG00000040328	Olfr56	1.8050636	3.49444563	0.000495232	0.001959784
ENSMUSG00000006731	B4galnt1	1.803604794	3.490913946	7.51E-11	9.62E-10
ENSMUSG00000024521	Pmaip1	1.803336984	3.490265981	5.65E-05	0.00027447
ENSMUSG00000021411	Pxdc1	1.802339355	3.487853284	1.13E-14	2.27E-13
ENSMUSG00000001542	Ell2	1.800986086	3.484583161	4.76E-14	9.01E-13
ENSMUSG00000028068	Iqgap3	1.799744622	3.481585908	0.000461317	0.001835174
ENSMUSG00000070780	Rbm47	1.799046362	3.479901237	2.85E-09	2.88E-08
ENSMUSG00000034845	Plvap	1.79853566	3.4786696	2.41E-09	2.48E-08
ENSMUSG00000101188	Eif4a-ps4	1.797891845	3.477117561	4.42E-44	9.30E-42
ENSMUSG00000053007	Creb5	1.794315496	3.468508682	1.27E-18	4.08E-17
ENSMUSG00000097855	A930007I19Rik	1.794261237	3.468378235	0.000287183	0.001200809
ENSMUSG00000030134	Rasgef1a	1.794121809	3.468043054	0.007766007	0.022151104
ENSMUSG00000087107	AI662270	1.793082284	3.465545077	3.99E-08	3.38E-07
ENSMUSG00000006445	Epha2	1.792709768	3.464650361	1.53E-15	3.42E-14
ENSMUSG00000038059	Smim3	1.791828311	3.462534177	3.37E-15	7.21E-14
ENSMUSG00000031506	Ptpn7	1.78996701	3.45806985	7.96E-09	7.53E-08
ENSMUSG00000029581	Fscn1	1.789051159	3.455875294	2.70E-10	3.20E-09
ENSMUSG00000056708	Ier5	1.787821474	3.452930926	9.40E-16	2.14E-14
ENSMUSG00000039934	Gsap	1.786041134	3.448672508	3.75E-13	6.43E-12
ENSMUSG00000095609	Gm21188	1.784990352	3.446161593	1.16E-05	6.39E-05
ENSMUSG00000027800	Tm4sf1	1.784641769	3.445329034	2.84E-11	3.81E-10
ENSMUSG00000106475	Gm43011	1.783860456	3.44346367	0.001533337	0.005357045
ENSMUSG00000092203	1110038B12Rik	1.782944625	3.441278434	2.62E-09	2.67E-08
ENSMUSG00000082419	Gm11425	1.781668093	3.438234852	0.009927212	0.027274588
ENSMUSG00000030474	Siglece	1.780955869	3.436537896	3.95E-10	4.56E-09
ENSMUSG00000025278	Flnb	1.780529037	3.435521322	1.32E-16	3.30E-15
ENSMUSG00000023043	Krt18	1.778330461	3.430289791	0.000102939	0.000474839
ENSMUSG00000026305	Lrrfip1	1.777887683	3.429237162	4.05E-42	7.15E-40
ENSMUSG00000034551	Hdx	1.777701393	3.428794386	0.009724657	0.026803763
ENSMUSG00000082809	Gm14150	1.777679434	3.428742198	0.000187153	0.000814801
ENSMUSG00000027004	Frzb	1.776938059	3.426980682	3.32E-10	3.89E-09
ENSMUSG00000111394	AC160637.1	1.776714148	3.426448844	2.85E-19	9.88E-18
ENSMUSG00000058672	Tubb2a	1.775706174	3.424055708	5.66E-22	2.53E-20
ENSMUSG00000032000	Birc3	1.772539361	3.416547918	5.08E-21	2.07E-19
ENSMUSG00000032135	Mcam	1.771258508	3.413515986	1.68E-28	1.25E-26
ENSMUSG00000097352	C920009B18Rik	1.770086195	3.410743339	9.75E-05	0.00045208
ENSMUSG00000001627	Ifrd1	1.769586232	3.409561558	2.21E-16	5.43E-15
ENSMUSG00000022514	Il1rap	1.767480767	3.404589281	2.15E-20	8.27E-19
ENSMUSG00000030707	Coro1a	1.765177014	3.399157037	1.63E-24	9.33E-23
ENSMUSG00000085385	Snhg17	1.763623245	3.395498147	1.11E-12	1.80E-11
ENSMUSG00000097195	Snhg5	1.756992812	3.379928699	1.06E-12	1.72E-11
ENSMUSG00000053398	Phgdh	1.756058919	3.377741493	0.000205106	0.000886638
ENSMUSG00000055491	Pprc1	1.751700577	3.367552825	2.25E-19	7.88E-18
ENSMUSG00000027412	Lpin3	1.750901593	3.365688345	1.22E-08	1.12E-07
ENSMUSG00000001707	Eef1e1	1.748454735	3.359984867	5.63E-23	2.79E-21
ENSMUSG00000035372	1810055G02Rik	1.747511638	3.357789146	2.26E-15	4.95E-14
ENSMUSG00000034796	Cpne7	1.746665845	3.355821187	0.002357992	0.007805483
ENSMUSG00000043889	Gm8399	1.74335457	3.348127737	0.000324519	0.001340325
ENSMUSG00000042406	Atf4	1.742151012	3.34533575	1.81E-14	3.59E-13
ENSMUSG00000053025	Sv2b	1.741932881	3.344829984	0.000953224	0.003518853
ENSMUSG00000062380	Tubb3	1.741869818	3.344683777	4.41E-08	3.70E-07
ENSMUSG00000034266	Batf	1.740592132	3.341722955	0.000264331	0.001114625
ENSMUSG00000062760	Shisal1	1.740160587	3.340723513	0.002871444	0.009295199
ENSMUSG00000020644	Id2	1.739797292	3.339882369	6.92E-16	1.60E-14
ENSMUSG00000023947	Nfkbie	1.738435874	3.336732132	2.19E-08	1.93E-07
ENSMUSG00000030579	Tyrobp	1.735320078	3.329533551	1.10E-31	9.97E-30
ENSMUSG00000078249	Hmga1b	1.735228684	3.329322632	7.65E-12	1.11E-10
ENSMUSG00000033467	Crlf2	1.734811238	3.328359428	1.63E-17	4.51E-16
ENSMUSG00000031827	Cotl1	1.729845947	3.316923978	1.89E-18	5.93E-17
ENSMUSG00000028098	Rnf115	1.72407192	3.303675347	4.40E-15	9.32E-14
ENSMUSG00000030718	Ppme1	1.721193851	3.297091332	1.04E-40	1.70E-38
ENSMUSG00000028487	Bnc2	1.719566813	3.293375044	0.001138784	0.004105268
ENSMUSG00000020075	Ddx21	1.71642425	3.28620903	6.20E-29	4.87E-27
ENSMUSG00000021990	Spata13	1.716247168	3.285805691	3.16E-19	1.09E-17
ENSMUSG00000026536	Ifi211	1.714461211	3.281740607	5.77E-09	5.55E-08
ENSMUSG00000070000	Fcho1	1.713937857	3.280550335	0.000525806	0.002070374
ENSMUSG00000042688	Mapk6	1.713430241	3.279396267	1.61E-18	5.12E-17
ENSMUSG00000044734	Serpinb1a	1.711762185	3.275606793	2.32E-11	3.15E-10
ENSMUSG00000027397	Slc20a1	1.709542678	3.270571327	9.06E-23	4.42E-21
ENSMUSG00000055044	Pdlim1	1.708678291	3.26861236	1.01E-14	2.05E-13
ENSMUSG00000010830	Kdelr3	1.708320397	3.267801604	6.54E-08	5.35E-07
ENSMUSG00000040528	Milr1	1.708012231	3.267103662	8.10E-10	8.93E-09
ENSMUSG00000032420	Nt5e	1.70515734	3.260644915	1.60E-11	2.23E-10
ENSMUSG00000037405	Icam1	1.705009753	3.260311371	1.35E-12	2.15E-11
ENSMUSG00000016559	H3f3b	1.701567903	3.252542487	3.68E-22	1.68E-20
ENSMUSG00000035352	Ccl12	1.700589455	3.250337334	5.54E-06	3.25E-05
ENSMUSG00000030774	Pak1	1.699913425	3.248814621	3.32E-10	3.89E-09
ENSMUSG00000042604	Kcna4	1.699643858	3.248207639	1.08E-05	5.99E-05
ENSMUSG00000015947	Fcgr1	1.698382679	3.245369352	1.18E-10	1.48E-09
ENSMUSG00000042608	Stk40	1.698354877	3.245306811	1.11E-19	4.00E-18
ENSMUSG00000052146	Rps10	1.697419093	3.24320247	1.38E-05	7.50E-05
ENSMUSG00000024798	Htr7	1.697203694	3.242718287	0.000157837	0.000698102
ENSMUSG00000030602	Pak4	1.697093297	3.242470158	3.39E-10	3.96E-09
ENSMUSG00000004446	Bid	1.694990727	3.237748054	7.50E-07	5.11E-06
ENSMUSG00000044434	Gm9791	1.694942987	3.237640918	1.44E-08	1.32E-07
ENSMUSG00000035678	Tnfsf9	1.694850051	3.237432361	2.58E-05	0.000133885
ENSMUSG00000020901	Pik3r5	1.694465209	3.236568883	5.04E-10	5.75E-09
ENSMUSG00000027293	Ehd4	1.693457816	3.234309669	4.20E-28	3.04E-26
ENSMUSG00000042659	Arrdc4	1.693221834	3.233780674	1.12E-12	1.80E-11
ENSMUSG00000034595	Ppp1r18	1.69273535	3.232690411	7.71E-27	5.15E-25
ENSMUSG00000095180	Rhox5	1.692359439	3.231848207	0.002168389	0.007265622
ENSMUSG00000111594	Gm3365	1.69199049	3.231021811	0.002327593	0.007721075
ENSMUSG00000024732	Ccdc86	1.69052192	3.227734514	5.25E-19	1.76E-17
ENSMUSG00000033706	Smyd5	1.690363499	3.2273801	2.08E-18	6.48E-17
ENSMUSG00000031955	Bcar1	1.689978326	3.226518565	5.33E-21	2.16E-19
ENSMUSG00000037887	Dusp8	1.689864996	3.226265116	1.88E-15	4.17E-14
ENSMUSG00000064057	Scgb3a1	1.689010248	3.224354229	0.002865575	0.009279379
ENSMUSG00000024014	Pim1	1.688915203	3.224141815	1.13E-18	3.62E-17
ENSMUSG00000028889	Yrdc	1.688266408	3.222692212	1.23E-17	3.47E-16
ENSMUSG00000042349	Ikbke	1.687430581	3.220825681	6.90E-08	5.62E-07
ENSMUSG00000094392	Gm3788	1.687099914	3.220087551	0.000382629	0.001552855
ENSMUSG00000115518	Gm10791	1.68682755	3.219479692	6.65E-05	0.000319594
ENSMUSG00000091639	Gm3756	1.681999479	3.208723508	2.55E-08	2.22E-07
ENSMUSG00000032712	Resf1	1.681635545	3.207914176	4.38E-22	1.98E-20
ENSMUSG00000009292	Trpm2	1.680247214	3.204828629	1.59E-08	1.45E-07
ENSMUSG00000050796	B3galt6	1.679346666	3.20282876	2.32E-11	3.15E-10
ENSMUSG00000029201	Ugdh	1.677379812	3.198465257	6.22E-17	1.61E-15
ENSMUSG00000022439	Parvg	1.675013252	3.193222877	3.20E-09	3.20E-08
ENSMUSG00000048807	Slc35e4	1.674606619	3.192322973	3.97E-17	1.05E-15
ENSMUSG00000002603	Tgfb1	1.672774486	3.188271496	1.25E-16	3.13E-15
ENSMUSG00000058006	Mdn1	1.67140045	3.185236402	2.43E-13	4.25E-12
ENSMUSG00000047180	Neurl3	1.670319864	3.182851535	2.08E-09	2.16E-08
ENSMUSG00000027613	Eif6	1.670243723	3.182683558	7.93E-18	2.29E-16
ENSMUSG00000034361	Cpne2	1.670205012	3.182598162	7.82E-12	1.13E-10
ENSMUSG00000031538	Plat	1.666748499	3.174982189	6.72E-19	2.22E-17
ENSMUSG00000033987	Dnah17	1.666476149	3.174382878	6.91E-07	4.76E-06
ENSMUSG00000054871	Tmem158	1.663586341	3.168030755	8.45E-08	6.78E-07
ENSMUSG00000032060	Cryab	1.662384085	3.165391807	2.38E-18	7.36E-17
ENSMUSG00000000078	Klf6	1.662232804	3.165059901	2.80E-18	8.58E-17
ENSMUSG00000041642	Kif21b	1.659638214	3.159372869	2.19E-10	2.65E-09
ENSMUSG00000049526	Tmem202	1.655728076	3.150821611	0.002272454	0.007554678
ENSMUSG00000028078	Dclk2	1.653848538	3.146719404	1.23E-06	8.08E-06
ENSMUSG00000037242	Clic4	1.653146051	3.145187555	1.70E-43	3.41E-41
ENSMUSG00000070637	Srarp	1.652714878	3.144247704	0.000101773	0.000469577
ENSMUSG00000020692	Nle1	1.65234555	3.143442885	1.95E-12	3.03E-11
ENSMUSG00000021701	Plk2	1.652127074	3.142966891	1.67E-10	2.05E-09
ENSMUSG00000001507	Itga3	1.651445384	3.141482154	2.73E-22	1.26E-20
ENSMUSG00000110411	Gm45457	1.650600725	3.139643439	0.002400449	0.007929365
ENSMUSG00000031502	Col4a1	1.648806447	3.135741096	2.54E-18	7.85E-17
ENSMUSG00000042821	Snai1	1.648099137	3.134204111	3.55E-08	3.03E-07
ENSMUSG00000105444	Gm10727	1.647235098	3.13232758	0.000498441	0.001971244
ENSMUSG00000058625	Gm17383	1.644786334	3.12701542	0.001601608	0.005572914
ENSMUSG00000031578	Mak16	1.64433156	3.126029862	6.71E-13	1.11E-11
ENSMUSG00000027797	Dclk1	1.641948681	3.120870904	1.29E-11	1.81E-10
ENSMUSG00000044147	Arf6	1.641423234	3.119734453	1.28E-19	4.55E-18
ENSMUSG00000070305	Mpzl3	1.641135403	3.119112099	8.68E-07	5.87E-06
ENSMUSG00000074802	Gas2l3	1.638690669	3.11383105	0.000156392	0.000692846
ENSMUSG00000031503	Col4a2	1.638177435	3.112723512	1.04E-18	3.36E-17
ENSMUSG00000103367	Gm38158	1.638123489	3.112607122	0.002042606	0.006896712
ENSMUSG00000034997	Htr2a	1.63690993	3.109989976	7.97E-06	4.54E-05
ENSMUSG00000056201	Cfl1	1.634618505	3.105054316	8.96E-24	4.79E-22
ENSMUSG00000018143	Mafk	1.634284438	3.104335399	2.48E-19	8.65E-18
ENSMUSG00000038400	Pmepa1	1.634178722	3.104107933	3.55E-16	8.50E-15
ENSMUSG00000005447	Pafah1b3	1.633412041	3.102458778	3.10E-06	1.89E-05
ENSMUSG00000041773	Enc1	1.633225455	3.102057556	1.44E-07	1.12E-06
ENSMUSG00000000317	Bcl6b	1.633071047	3.10172557	8.53E-10	9.37E-09
ENSMUSG00000060477	Irak2	1.63230769	3.100084822	2.13E-18	6.63E-17
ENSMUSG00000027377	Mall	1.630571608	3.096356546	2.19E-10	2.65E-09
ENSMUSG00000020473	Aebp1	1.629718167	3.094525407	3.95E-18	1.18E-16
ENSMUSG00000049303	Syt12	1.629002418	3.092990534	1.11E-06	7.32E-06
ENSMUSG00000030116	Mfap5	1.628711744	3.092367421	1.93E-22	9.17E-21
ENSMUSG00000004933	Matk	1.628204705	3.091280792	0.000460009	0.001830356
ENSMUSG00000026826	Nr4a2	1.626049847	3.086666998	5.43E-06	3.19E-05
ENSMUSG00000033323	Ctdp1	1.624752141	3.083891784	1.05E-18	3.38E-17
ENSMUSG00000034390	Cmip	1.621901551	3.077804406	3.26E-19	1.12E-17
ENSMUSG00000028671	Gale	1.621055116	3.075999174	1.36E-05	7.42E-05
ENSMUSG00000032115	Hyou1	1.616861296	3.06707043	2.96E-15	6.39E-14
ENSMUSG00000066800	Rnasel	1.616741502	3.066815766	2.06E-17	5.62E-16
ENSMUSG00000011752	Pgam1	1.615279161	3.063708762	8.38E-17	2.15E-15
ENSMUSG00000019832	Rab32	1.615127185	3.063386043	3.77E-13	6.46E-12
ENSMUSG00000058126	Tpm3-rs7	1.615052959	3.063228438	1.56E-15	3.49E-14
ENSMUSG00000050737	Ptges	1.614617076	3.062303082	0.00010012	0.000463439
ENSMUSG00000042116	Vwa1	1.613119068	3.059125021	4.88E-15	1.03E-13
ENSMUSG00000057191	AB124611	1.61297754	3.058824935	4.69E-11	6.13E-10
ENSMUSG00000097180	2700038G22Rik	1.612524668	3.057864899	0.005976898	0.01763045
ENSMUSG00000087684	1200007C13Rik	1.611284505	3.055237441	0.000801682	0.003021972
ENSMUSG00000029482	Aacs	1.606738446	3.045625272	2.35E-12	3.63E-11
ENSMUSG00000090958	Lrrc32	1.606482034	3.045084017	2.51E-08	2.19E-07
ENSMUSG00000035671	Zswim4	1.606396156	3.044902761	1.30E-16	3.27E-15
ENSMUSG00000031264	Btk	1.60635773	3.044821661	4.98E-08	4.15E-07
ENSMUSG00000038775	Vill	1.606163407	3.044411567	6.76E-05	0.0003239
ENSMUSG00000032244	Fem1b	1.605607317	3.043238319	7.86E-19	2.58E-17
ENSMUSG00000053560	Ier2	1.603023021	3.037791853	4.28E-15	9.08E-14
ENSMUSG00000021486	Prelid1	1.601542513	3.034676039	5.62E-18	1.65E-16
ENSMUSG00000007682	Dio2	1.600619715	3.032735576	0.000452336	0.00180286
ENSMUSG00000023004	Tuba1b	1.598839173	3.02899495	1.20E-21	5.20E-20
ENSMUSG00000049281	Scn3b	1.598108638	3.027461552	0.003606992	0.011351697
ENSMUSG00000022754	Tmem45a	1.597632961	3.026463519	1.26E-09	1.34E-08
ENSMUSG00000020484	Xbp1	1.595691001	3.022392446	2.24E-24	1.24E-22
ENSMUSG00000057335	Cep170	1.594604921	3.020118004	1.55E-17	4.30E-16
ENSMUSG00000056612	Ppp1r14b	1.591211543	3.013022701	4.66E-19	1.57E-17
ENSMUSG00000024754	Tmem2	1.589818473	3.010114723	1.48E-12	2.34E-11
ENSMUSG00000074923	Pak6	1.58745381	3.005185008	4.98E-16	1.18E-14
ENSMUSG00000038618	Rassf7	1.587393932	3.005060281	0.000118666	0.000540779
ENSMUSG00000026094	Stk17b	1.58690621	3.004044554	3.00E-22	1.39E-20
ENSMUSG00000042377	Fam83g	1.586660324	3.003532602	0.002782908	0.009053242
ENSMUSG00000041538	H2-Ob	1.586441647	3.003077376	0.007987573	0.022688814
ENSMUSG00000022831	Hcls1	1.585113289	3.000313571	3.61E-31	3.19E-29
ENSMUSG00000060568	Fam78b	1.58482341	2.999710783	2.72E-08	2.36E-07
ENSMUSG00000061458	Nol10	1.581776209	2.993381604	3.02E-18	9.19E-17
ENSMUSG00000015950	Ncf1	1.581524335	2.992859049	5.34E-17	1.40E-15
ENSMUSG00000042895	Abra	1.579477724	2.98861638	1.48E-18	4.73E-17
ENSMUSG00000020573	Pik3cg	1.578907448	2.987435258	4.91E-13	8.30E-12
ENSMUSG00000055612	Cdca7	1.578746039	2.987101041	7.02E-05	0.000335567
ENSMUSG00000024539	Ptpn2	1.577778089	2.985097572	8.57E-26	5.28E-24
ENSMUSG00000017830	Dhx58	1.577416659	2.984349828	4.26E-07	3.03E-06
ENSMUSG00000023341	Mx2	1.576896561	2.98327415	7.81E-05	0.000369581
ENSMUSG00000068196	Col8a1	1.575062516	2.979484033	2.16E-12	3.34E-11
ENSMUSG00000054342	Kcnn4	1.572455587	2.97410501	0.00046748	0.001856565
ENSMUSG00000026885	Ttll11	1.571240999	2.971602199	3.73E-14	7.18E-13
ENSMUSG00000026786	Apbb1ip	1.569608397	2.968241337	4.63E-18	1.37E-16
ENSMUSG00000074136	4930513N10Rik	1.569207257	2.967416134	0.002776153	0.009034683
ENSMUSG00000005054	Cstb	1.567988478	2.964910341	6.62E-20	2.42E-18
ENSMUSG00000029860	Zyx	1.567761777	2.964444479	1.65E-19	5.84E-18
ENSMUSG00000085440	Sorbs2os	1.567480898	2.963867386	0.000924206	0.00342712
ENSMUSG00000022102	Dok2	1.567296323	2.963488221	1.18E-13	2.14E-12
ENSMUSG00000032776	Mctp2	1.566788311	2.962444879	0.000902738	0.003355411
ENSMUSG00000048911	Rnf24	1.564394288	2.957533045	5.24E-08	4.34E-07
ENSMUSG00000051735	Rinl	1.563275715	2.955240852	2.76E-09	2.80E-08
ENSMUSG00000020869	Lrrc59	1.56318843	2.955062062	1.13E-17	3.21E-16
ENSMUSG00000030036	Mogs	1.562731617	2.954126524	1.28E-16	3.20E-15
ENSMUSG00000019823	Mical1	1.56183185	2.952284694	1.11E-18	3.57E-17
ENSMUSG00000032841	Prr5l	1.559915773	2.948366299	1.97E-05	0.000104238
ENSMUSG00000114277	Gm48583	1.559876452	2.948285942	4.30E-09	4.22E-08
ENSMUSG00000032089	Il10ra	1.559558838	2.947636938	2.34E-11	3.17E-10
ENSMUSG00000029762	Akr1b8	1.558103699	2.944665375	7.14E-10	7.93E-09
ENSMUSG00000064193	Gm4735	1.556517095	2.94142876	3.14E-05	0.000159506
ENSMUSG00000003355	Fkbp11	1.556068176	2.940513626	1.66E-06	1.06E-05
ENSMUSG00000024533	Spire1	1.555488593	2.939332553	1.52E-09	1.60E-08
ENSMUSG00000024312	Wdr46	1.554549563	2.937420005	1.53E-20	5.99E-19
ENSMUSG00000084128	Esrp2	1.553216116	2.934706275	0.000973542	0.003582545
ENSMUSG00000099875	Rbm3-ps	1.553045568	2.934359369	0.000919246	0.003410734
ENSMUSG00000010095	Slc3a2	1.551672908	2.931568784	3.44E-19	1.17E-17
ENSMUSG00000026564	Dusp27	1.551402247	2.931018851	4.37E-18	1.30E-16
ENSMUSG00000025283	Sat1	1.551324352	2.930860602	6.76E-12	9.87E-11
ENSMUSG00000042510	AA986860	1.550490102	2.929166298	0.000243548	0.001035531
ENSMUSG00000085894	Gm15832	1.54795963	2.924033075	0.001672782	0.005782259
ENSMUSG00000082154	Gm16464	1.541724847	2.911423774	0.005887402	0.017399031
ENSMUSG00000049134	Nrap	1.540365462	2.908681766	2.03E-18	6.33E-17
ENSMUSG00000028841	Cnksr1	1.539532421	2.907002718	1.64E-11	2.28E-10
ENSMUSG00000005103	Wdr1	1.536356443	2.900610223	1.09E-22	5.27E-21
ENSMUSG00000037992	Rara	1.535593543	2.899076781	8.17E-18	2.35E-16
ENSMUSG00000098274	Rpl24	1.534619683	2.897120483	0.00092839	0.00344061
ENSMUSG00000035021	Baz1a	1.533730219	2.895334873	1.74E-13	3.09E-12
ENSMUSG00000062248	Cks2	1.532623677	2.893115011	0.000768639	0.002909011
ENSMUSG00000022146	Osmr	1.532084965	2.892034906	4.04E-13	6.89E-12
ENSMUSG00000001227	Sema6b	1.532035852	2.891936456	7.50E-12	1.09E-10
ENSMUSG00000030782	Tgfb1i1	1.530655423	2.889170657	2.40E-16	5.86E-15
ENSMUSG00000009566	Fpgs	1.529681445	2.887220807	1.68E-14	3.34E-13
ENSMUSG00000052087	Rgs14	1.528766185	2.885389706	2.85E-06	1.75E-05
ENSMUSG00000024529	Lox	1.526130828	2.880123804	1.02E-07	8.07E-07
ENSMUSG00000020142	Slc1a4	1.525243913	2.878353756	2.95E-08	2.54E-07
ENSMUSG00000028010	Gar1	1.520893125	2.869686474	2.52E-17	6.84E-16
ENSMUSG00000017697	Ada	1.52068623	2.869274967	4.49E-05	0.000222622
ENSMUSG00000024349	Tmem173	1.519132453	2.866186431	5.84E-13	9.77E-12
ENSMUSG00000025869	Nop16	1.518787986	2.865502165	5.64E-15	1.18E-13
ENSMUSG00000028019	Pdgfc	1.517984531	2.863906774	5.87E-05	0.000284403
ENSMUSG00000028793	Rnf19b	1.516508262	2.860977718	1.19E-17	3.35E-16
ENSMUSG00000027940	Tpm3	1.515556476	2.859090875	1.58E-24	9.03E-23
ENSMUSG00000022489	Pde1b	1.515388097	2.858757205	3.85E-10	4.46E-09
ENSMUSG00000033538	Casp4	1.514383886	2.856768015	8.68E-08	6.95E-07
ENSMUSG00000039529	Atp8b1	1.514362256	2.856725184	2.83E-18	8.64E-17
ENSMUSG00000106099	Gm42664	1.514290116	2.856582341	0.001812123	0.006195952
ENSMUSG00000035042	Ccl5	1.511610249	2.851281044	0.001588402	0.00552798
ENSMUSG00000036672	Cenpt	1.51121601	2.850501993	1.79E-07	1.36E-06
ENSMUSG00000027540	Ptpn1	1.510976006	2.850027827	2.86E-19	9.88E-18
ENSMUSG00000020123	Avpr1a	1.508688489	2.845512444	3.80E-05	0.000190544
ENSMUSG00000048865	Arhgap30	1.508572881	2.845284433	2.65E-16	6.47E-15
ENSMUSG00000062991	Nrg1	1.5079696	2.84409489	0.001066329	0.003878827
ENSMUSG00000026029	Casp8	1.506309578	2.840824244	2.20E-15	4.83E-14
ENSMUSG00000074305	Peak1	1.505268013	2.83877403	9.55E-13	1.56E-11
ENSMUSG00000085148	Mir22hg	1.503740843	2.835770625	1.19E-17	3.36E-16
ENSMUSG00000033295	Ptprf	1.503148477	2.834606506	6.99E-12	1.02E-10
ENSMUSG00000026600	Soat1	1.503045463	2.834404112	3.73E-14	7.18E-13
ENSMUSG00000079049	Serpinb1c	1.502850581	2.83402126	0.007722638	0.022040701
ENSMUSG00000044948	Cfap43	1.501629257	2.831623115	8.32E-14	1.54E-12
ENSMUSG00000025491	Ifitm1	1.501554937	2.831477248	2.69E-18	8.28E-17
ENSMUSG00000028494	Plin2	1.501223947	2.830827711	7.19E-15	1.49E-13
ENSMUSG00000024679	Ms4a6d	1.49730609	2.823150598	5.31E-08	4.40E-07
ENSMUSG00000022351	Sqle	1.496686467	2.821938344	7.91E-07	5.38E-06
ENSMUSG00000034751	Mast4	1.496057279	2.820707908	4.65E-18	1.37E-16
ENSMUSG00000036432	Siah2	1.493354838	2.815429134	3.25E-09	3.25E-08
ENSMUSG00000032501	Trib1	1.493242627	2.815210163	3.22E-12	4.91E-11
ENSMUSG00000028883	Sema3a	1.492429042	2.813623016	0.000307764	0.001277259
ENSMUSG00000056501	Cebpb	1.490914309	2.810670451	0.00134576	0.004769565
ENSMUSG00000026479	Lamc2	1.490701893	2.810256652	4.87E-09	4.74E-08
ENSMUSG00000053175	Bcl3	1.490103899	2.809092047	1.78E-08	1.59E-07
ENSMUSG00000022378	Fam49b	1.487880441	2.804766055	2.50E-26	1.60E-24
ENSMUSG00000020422	Tns3	1.487797649	2.804605103	1.62E-12	2.56E-11
ENSMUSG00000027859	Ngf	1.487753824	2.804519908	1.99E-06	1.26E-05
ENSMUSG00000037731	Themis2	1.487328157	2.803692557	1.59E-09	1.67E-08
ENSMUSG00000024785	Rcl1	1.487110738	2.803270062	1.12E-08	1.04E-07
ENSMUSG00000049872	Calhm5	1.483868916	2.79697802	3.20E-06	1.95E-05
ENSMUSG00000062328	Rpl17	1.483599292	2.796455344	1.34E-08	1.22E-07
ENSMUSG00000031709	Tbc1d9	1.483316356	2.795906967	1.30E-09	1.38E-08
ENSMUSG00000046546	Fam43a	1.482144068	2.793636024	3.83E-10	4.43E-09
ENSMUSG00000039005	Tlr4	1.480697146	2.790835607	2.75E-18	8.43E-17
ENSMUSG00000040867	Begain	1.480614485	2.790675708	0.005149115	0.015475991
ENSMUSG00000031628	Casp3	1.479528464	2.788575756	4.58E-08	3.84E-07
ENSMUSG00000042677	Zc3h12a	1.476275557	2.782295315	1.52E-12	2.41E-11
ENSMUSG00000095742	CAAA01147332.1	1.475222529	2.78026525	0.00751521	0.02153973
ENSMUSG00000027405	Nop56	1.474553482	2.778976206	2.56E-22	1.20E-20
ENSMUSG00000028789	Azin2	1.474543608	2.778957187	3.17E-06	1.94E-05
ENSMUSG00000080875	Gm7332	1.474282341	2.778453973	0.002066787	0.006964679
ENSMUSG00000055978	Fut2	1.474136209	2.778172555	0.000345868	0.001418277
ENSMUSG00000100629	Gm28192	1.473643568	2.777224046	0.003480928	0.011025666
ENSMUSG00000074361	C5ar2	1.4730965	2.776171126	7.80E-08	6.30E-07
ENSMUSG00000044703	Phf11a	1.470504588	2.771188	0.002495102	0.008207617
ENSMUSG00000060063	Alox5ap	1.469384914	2.769038118	8.85E-17	2.26E-15
ENSMUSG00000082319	Gm8822	1.4685814	2.767496322	1.55E-07	1.20E-06
ENSMUSG00000052776	Oas1a	1.468279422	2.766917103	1.69E-06	1.08E-05
ENSMUSG00000001056	Nhp2	1.467994755	2.766371201	4.18E-14	7.97E-13
ENSMUSG00000053641	Dennd4a	1.466104512	2.762749029	5.11E-14	9.62E-13
ENSMUSG00000031508	Ankrd10	1.465762081	2.762093353	9.39E-19	3.07E-17
ENSMUSG00000033684	Qsox1	1.464624524	2.759916317	2.23E-16	5.46E-15
ENSMUSG00000053553	3110082I17Rik	1.463650948	2.758054467	3.64E-11	4.83E-10
ENSMUSG00000017715	Pgs1	1.462779733	2.756389435	8.70E-24	4.68E-22
ENSMUSG00000035711	Dok3	1.462093968	2.755079535	1.08E-11	1.53E-10
ENSMUSG00000044339	Alkbh2	1.456702243	2.744802305	0.000190493	0.000828771
ENSMUSG00000031976	Urb2	1.456536824	2.744487606	2.93E-13	5.09E-12
ENSMUSG00000041057	Wdr43	1.454284539	2.74020635	1.08E-13	1.97E-12
ENSMUSG00000020733	Slc9a3r1	1.454131859	2.73991637	2.21E-14	4.35E-13
ENSMUSG00000035232	Pdk3	1.453215878	2.738177324	2.87E-07	2.10E-06
ENSMUSG00000060791	Gmfg	1.451494215	2.734911624	9.95E-11	1.26E-09
ENSMUSG00000030921	Trim30a	1.449225384	2.73061399	4.86E-07	3.43E-06
ENSMUSG00000059326	Csf2ra	1.446643621	2.725731812	4.83E-14	9.14E-13
ENSMUSG00000027200	Sema6d	1.446126753	2.724755452	8.25E-12	1.19E-10
ENSMUSG00000028465	Tln1	1.445218665	2.723040926	3.60E-27	2.45E-25
ENSMUSG00000028069	Gpatch4	1.4445196	2.721721782	7.87E-21	3.11E-19
ENSMUSG00000021109	Hif1a	1.444221447	2.721159357	8.36E-18	2.40E-16
ENSMUSG00000041025	Iffo2	1.443534545	2.719864057	6.65E-10	7.43E-09
ENSMUSG00000028599	Tnfrsf1b	1.439370814	2.712025632	2.56E-18	7.90E-17
ENSMUSG00000026288	Inpp5d	1.438609822	2.710595471	6.68E-16	1.55E-14
ENSMUSG00000008475	Arpc5	1.438522398	2.71043122	6.26E-20	2.31E-18
ENSMUSG00000026341	Actr3	1.437892517	2.709248104	6.78E-30	5.70E-28
ENSMUSG00000059248	9-Sep	1.437356818	2.708242299	6.18E-12	9.11E-11
ENSMUSG00000033487	Fndc3a	1.43716115	2.707875014	2.56E-17	6.92E-16
ENSMUSG00000079523	Tmsb10	1.437046203	2.707659271	7.98E-15	1.64E-13
ENSMUSG00000034591	Slc41a2	1.436350906	2.706354647	2.78E-05	0.000142937
ENSMUSG00000030798	Cd37	1.434085833	2.702108927	1.54E-10	1.90E-09
ENSMUSG00000048489	Depp1	1.433571183	2.701145179	0.00204831	0.006913502
ENSMUSG00000028018	Gstcd	1.433431646	2.700883939	1.86E-08	1.66E-07
ENSMUSG00000051341	Zfp52	1.432592201	2.699312862	7.40E-15	1.53E-13
ENSMUSG00000027843	Ptpn22	1.431971208	2.698151222	0.000112839	0.000515726
ENSMUSG00000025192	Entpd7	1.430142877	2.694734014	1.46E-06	9.39E-06
ENSMUSG00000029999	Tgfa	1.429216827	2.693004848	0.000287952	0.001203756
ENSMUSG00000063193	Cd300lb	1.42884001	2.692301554	6.54E-05	0.000314594
ENSMUSG00000027750	Postn	1.428171994	2.691055218	9.76E-19	3.18E-17
ENSMUSG00000019916	P4ha1	1.42764488	2.690072173	4.28E-10	4.91E-09
ENSMUSG00000090673	Gm340	1.427447715	2.68970456	1.18E-06	7.76E-06
ENSMUSG00000047344	Lancl3	1.427162744	2.689173325	0.000140282	0.00062869
ENSMUSG00000043157	Arl11	1.42651158	2.687959833	0.000704934	0.002690531
ENSMUSG00000015176	Nolc1	1.425080152	2.685294189	2.05E-17	5.60E-16
ENSMUSG00000031381	Piga	1.425003808	2.685152094	3.95E-10	4.56E-09
ENSMUSG00000073643	Wdfy1	1.423736683	2.682794748	1.64E-11	2.28E-10
ENSMUSG00000037580	Gch1	1.423617807	2.682573699	4.91E-14	9.26E-13
ENSMUSG00000029223	Uchl1	1.420601411	2.676970817	1.86E-05	9.92E-05
ENSMUSG00000037820	Tgm2	1.419673744	2.675250051	5.51E-17	1.44E-15
ENSMUSG00000098112	Bin2	1.419533339	2.674989705	4.36E-06	2.59E-05
ENSMUSG00000027340	Slc23a2	1.417473561	2.671173269	2.74E-12	4.20E-11
ENSMUSG00000022790	Igsf11	1.417223473	2.670710266	0.006360491	0.018613863
ENSMUSG00000087651	1500009L16Rik	1.416883866	2.670081662	7.39E-05	0.000351668
ENSMUSG00000039131	Gipc2	1.415917641	2.66829401	1.54E-08	1.40E-07
ENSMUSG00000044768	D1Ertd622e	1.415749134	2.667982372	1.67E-10	2.05E-09
ENSMUSG00000063568	Jazf1	1.414325348	2.665350657	1.63E-05	8.75E-05
ENSMUSG00000010142	Tnfrsf13b	1.411981449	2.661023866	1.18E-05	6.51E-05
ENSMUSG00000014453	Blk	1.411946395	2.660959209	0.000146677	0.000653174
ENSMUSG00000020460	Rps27a	1.411332863	2.659827828	1.13E-09	1.22E-08
ENSMUSG00000020812	1810032O08Rik	1.408540873	2.654685349	1.18E-06	7.76E-06
ENSMUSG00000046034	Otulin	1.406361129	2.650677457	2.52E-17	6.84E-16
ENSMUSG00000034652	Cd300a	1.405197746	2.648540824	2.16E-07	1.62E-06
ENSMUSG00000091994	E130317F20Rik	1.404980308	2.648141675	2.66E-05	0.000137751
ENSMUSG00000005802	Slc30a4	1.403865486	2.646096151	5.98E-13	9.98E-12
ENSMUSG00000021765	Fst	1.403681497	2.645758713	0.008391161	0.023668993
ENSMUSG00000049103	Ccr2	1.403556341	2.6455292	2.58E-11	3.49E-10
ENSMUSG00000030254	Rad18	1.402017699	2.642709232	0.000127501	0.000577156
ENSMUSG00000030082	Sec61a1	1.401358695	2.641502353	3.17E-22	1.46E-20
ENSMUSG00000037601	Nme1	1.399681367	2.638433035	8.77E-15	1.79E-13
ENSMUSG00000063146	Clip2	1.399290988	2.637719197	1.24E-09	1.33E-08
ENSMUSG00000062661	Ncs1	1.398852828	2.636918218	8.39E-12	1.20E-10
ENSMUSG00000008393	Carhsp1	1.39751557	2.634475147	2.25E-15	4.92E-14
ENSMUSG00000071076	Jund	1.397143339	2.633795513	3.02E-19	1.04E-17
ENSMUSG00000042918	Mamstr	1.39656467	2.632739301	2.49E-07	1.84E-06
ENSMUSG00000050195	Scd4	1.396438962	2.632509909	9.67E-07	6.47E-06
ENSMUSG00000029761	Cald1	1.396239591	2.632146139	3.21E-18	9.69E-17
ENSMUSG00000027035	Cers6	1.395515379	2.630825172	2.65E-08	2.30E-07
ENSMUSG00000040463	Mybbp1a	1.393625206	2.627380605	1.16E-25	7.04E-24
ENSMUSG00000074813	Gm14005	1.390545988	2.621778832	0.000175898	0.000770238
ENSMUSG00000030598	Fbxo17	1.389691168	2.620225846	0.002120329	0.007119726
ENSMUSG00000023272	Creld2	1.388806836	2.618620213	7.06E-10	7.85E-09
ENSMUSG00000021662	Arhgef28	1.388514053	2.61808884	3.79E-07	2.72E-06
ENSMUSG00000025747	Tyms	1.387568702	2.616373854	5.49E-06	3.22E-05
ENSMUSG00000030342	Cd9	1.387400357	2.616068572	1.26E-19	4.51E-18
ENSMUSG00000030470	Csrp3	1.387312567	2.615909385	7.00E-17	1.81E-15
ENSMUSG00000005732	Ranbp1	1.387118506	2.615557535	3.92E-13	6.69E-12
ENSMUSG00000030104	Edem1	1.386048357	2.613618111	2.26E-14	4.45E-13
ENSMUSG00000023959	Clic5	1.385418663	2.612477593	2.23E-24	1.24E-22
ENSMUSG00000108414	Snhg1	1.384647906	2.611082254	2.82E-10	3.34E-09
ENSMUSG00000025171	Ubtd1	1.384471862	2.610763659	2.99E-09	3.01E-08
ENSMUSG00000002343	Armc6	1.384388951	2.610613623	3.12E-14	6.05E-13
ENSMUSG00000073982	Rhog	1.38383166	2.609605378	9.27E-17	2.36E-15
ENSMUSG00000004127	Trmt10a	1.381095603	2.604660977	1.77E-05	9.48E-05
ENSMUSG00000035697	Arhgap45	1.38090486	2.604316629	4.77E-12	7.12E-11
ENSMUSG00000036356	Csgalnact1	1.379339655	2.601492692	2.85E-09	2.88E-08
ENSMUSG00000028341	Nr4a3	1.378706529	2.60035128	3.25E-05	0.000164951
ENSMUSG00000035960	Apex1	1.378639076	2.600229704	8.37E-09	7.88E-08
ENSMUSG00000030103	Bhlhe40	1.376723558	2.596779576	7.89E-13	1.30E-11
ENSMUSG00000037185	Krt80	1.376653538	2.596653547	1.56E-08	1.42E-07
ENSMUSG00000021591	Glrx	1.376595464	2.596549024	2.69E-15	5.84E-14
ENSMUSG00000042225	Ammecr1	1.376570552	2.596504187	2.88E-17	7.75E-16
ENSMUSG00000021282	Eif5	1.376450304	2.596287778	6.07E-26	3.79E-24
ENSMUSG00000022369	Mtbp	1.376081399	2.595623979	7.91E-06	4.51E-05
ENSMUSG00000049516	Spty2d1	1.375221312	2.594077015	8.27E-13	1.36E-11
ENSMUSG00000053684	BC048403	1.375034209	2.593740611	7.02E-07	4.82E-06
ENSMUSG00000027889	Ampd2	1.374712279	2.593161895	5.14E-09	4.98E-08
ENSMUSG00000020706	Ftsj3	1.374679504	2.593102986	3.42E-19	1.17E-17
ENSMUSG00000031626	Sorbs2	1.374384378	2.59257258	2.19E-26	1.42E-24
ENSMUSG00000038187	Btbd10	1.373670942	2.591290827	1.64E-11	2.27E-10
ENSMUSG00000028741	Mrto4	1.373435641	2.590868227	2.93E-13	5.09E-12
ENSMUSG00000043008	Klhl6	1.372777867	2.589687231	4.17E-12	6.25E-11
ENSMUSG00000045092	S1pr1	1.372529499	2.58924144	2.23E-09	2.30E-08
ENSMUSG00000028978	Nos3	1.372210429	2.58866886	2.07E-12	3.21E-11
ENSMUSG00000031304	Il2rg	1.371816919	2.587962871	1.47E-10	1.82E-09
ENSMUSG00000025324	Atp10a	1.371526831	2.587442552	1.31E-06	8.52E-06
ENSMUSG00000006589	Aprt	1.371310724	2.587054996	3.43E-12	5.21E-11
ENSMUSG00000019960	Dusp6	1.370491313	2.585586039	1.36E-11	1.91E-10
ENSMUSG00000027435	Cd93	1.369301863	2.583455195	2.91E-15	6.28E-14
ENSMUSG00000009092	Derl3	1.368289117	2.581642291	0.008070722	0.022889037
ENSMUSG00000089762	Ier5l	1.366478496	2.578404293	3.47E-10	4.05E-09
ENSMUSG00000106943	Dancr	1.366251193	2.577998087	0.000640377	0.002470567
ENSMUSG00000024037	Wdr4	1.365537442	2.576722978	9.24E-16	2.11E-14
ENSMUSG00000021670	Hmgcr	1.365358591	2.576403562	9.39E-12	1.34E-10
ENSMUSG00000044562	Rasip1	1.365182102	2.576088401	1.44E-12	2.29E-11
ENSMUSG00000036902	Neto2	1.364928955	2.575636419	0.000772399	0.002922074
ENSMUSG00000030583	Sipa1l3	1.364455602	2.574791483	5.89E-12	8.71E-11
ENSMUSG00000027661	Slc2a10	1.364182536	2.574304185	0.000127833	0.000578384
ENSMUSG00000021458	2010111I01Rik	1.363825415	2.573667029	1.81E-16	4.47E-15
ENSMUSG00000021360	Gcnt2	1.363258916	2.572656631	6.60E-10	7.40E-09
ENSMUSG00000038335	Tsr1	1.36308281	2.572342614	7.92E-18	2.29E-16
ENSMUSG00000022863	Btg3	1.362556806	2.571404914	5.30E-12	7.88E-11
ENSMUSG00000020121	Srgap1	1.360504093	2.567748838	4.76E-05	0.000235046
ENSMUSG00000059456	Ptk2b	1.360456202	2.567663601	1.86E-08	1.66E-07
ENSMUSG00000074743	Thbd	1.360087806	2.567008025	2.34E-11	3.17E-10
ENSMUSG00000092086	Gm6793	1.359848506	2.56658227	3.37E-27	2.30E-25
ENSMUSG00000001025	S100a6	1.359213088	2.565452098	1.33E-23	6.88E-22
ENSMUSG00000092060	Bend4	1.359139987	2.565322111	2.23E-05	0.000117108
ENSMUSG00000070372	Capza1	1.359041667	2.565147289	1.68E-18	5.32E-17
ENSMUSG00000031504	Rab20	1.358139862	2.563544359	2.14E-11	2.92E-10
ENSMUSG00000027580	Helz2	1.357244704	2.561954234	1.90E-08	1.69E-07
ENSMUSG00000040875	Osbpl10	1.356974811	2.561475001	4.24E-05	0.000210671
ENSMUSG00000042087	4933440N22Rik	1.356061014	2.559853087	0.009589463	0.026481315
ENSMUSG00000041801	Phlda3	1.355940582	2.559639405	1.80E-08	1.61E-07
ENSMUSG00000034714	Ttyh2	1.355904354	2.55957513	0.000146113	0.000651121
ENSMUSG00000021025	Nfkbia	1.355812338	2.559411884	1.04E-08	9.66E-08
ENSMUSG00000024235	Map3k8	1.354279856	2.556694629	1.39E-06	9.02E-06
ENSMUSG00000004626	Stxbp2	1.353982007	2.556166846	2.96E-10	3.49E-09
ENSMUSG00000041959	S100a10	1.353624882	2.55553417	4.31E-14	8.21E-13
ENSMUSG00000032300	1700017B05Rik	1.352753729	2.553991509	4.01E-11	5.29E-10
ENSMUSG00000030659	Nucb2	1.351884388	2.552452986	5.04E-10	5.75E-09
ENSMUSG00000004451	Ralb	1.351510411	2.551791422	1.11E-14	2.25E-13
ENSMUSG00000029657	Hsph1	1.350432822	2.549886129	1.43E-07	1.11E-06
ENSMUSG00000107352	Gm43660	1.349989143	2.549102071	0.005070437	0.015280814
ENSMUSG00000041360	Pum3	1.349627196	2.548462626	1.83E-19	6.43E-18
ENSMUSG00000034987	Hrh2	1.34924902	2.547794682	0.002251864	0.00749353
ENSMUSG00000031917	Nip7	1.348917063	2.547208514	1.32E-14	2.65E-13
ENSMUSG00000021692	Dimt1	1.348528636	2.546522802	1.81E-07	1.37E-06
ENSMUSG00000034205	Loxl2	1.345310121	2.540848085	7.79E-08	6.29E-07
ENSMUSG00000034271	Jdp2	1.343974321	2.538496589	1.57E-09	1.65E-08
ENSMUSG00000035441	Myo1d	1.343902633	2.538370453	8.27E-10	9.10E-09
ENSMUSG00000029101	Rgs12	1.34374411	2.538091552	8.63E-18	2.48E-16
ENSMUSG00000021457	Syk	1.343586745	2.53781472	6.08E-09	5.83E-08
ENSMUSG00000040124	Gorab	1.342691526	2.536240447	1.08E-06	7.15E-06
ENSMUSG00000030536	Iqgap1	1.342155065	2.535297531	1.23E-21	5.29E-20
ENSMUSG00000029415	Sdad1	1.341440334	2.534041821	3.80E-14	7.30E-13
ENSMUSG00000020627	Klhl29	1.340242921	2.53193948	0.006710661	0.019517794
ENSMUSG00000002477	Snrpd1	1.339589435	2.530792867	3.76E-11	4.97E-10
ENSMUSG00000059552	Trp53	1.339224662	2.53015306	4.40E-12	6.58E-11
ENSMUSG00000040605	Bace2	1.339174626	2.530065309	4.82E-05	0.0002375
ENSMUSG00000057541	Pus7	1.339166357	2.530050808	4.89E-14	9.24E-13
ENSMUSG00000041220	Elovl6	1.338742592	2.529307761	0.000606553	0.002352553
ENSMUSG00000030521	Mphosph10	1.337356896	2.52687955	6.53E-16	1.52E-14
ENSMUSG00000031278	Acsl4	1.3371201	2.526464835	7.36E-16	1.70E-14
ENSMUSG00000059179	Gm8991	1.336974141	2.526209243	3.08E-08	2.65E-07
ENSMUSG00000027429	Sec23b	1.336733536	2.52578797	2.97E-16	7.19E-15
ENSMUSG00000031939	Taf1d	1.336278557	2.524991545	7.36E-13	1.21E-11
ENSMUSG00000038151	Prdm1	1.335822683	2.524193804	0.000297466	0.001238327
ENSMUSG00000066245	Gm10156	1.33519607	2.523097696	0.00056605	0.002210882
ENSMUSG00000004356	Utp20	1.334874722	2.522535761	8.22E-18	2.37E-16
ENSMUSG00000038279	Nop2	1.333969626	2.520953707	1.12E-12	1.81E-11
ENSMUSG00000032344	Mb21d1	1.333813524	2.520680951	8.84E-05	0.000413057
ENSMUSG00000079036	Alkbh1	1.332337772	2.518103831	6.29E-11	8.13E-10
ENSMUSG00000003873	Bax	1.331266629	2.516234935	1.00E-11	1.43E-10
ENSMUSG00000039384	Dusp10	1.330906079	2.51560617	2.28E-08	2.01E-07
ENSMUSG00000092035	Peg10	1.330241163	2.514447033	0.00161048	0.005599511
ENSMUSG00000025132	Arhgdia	1.329553288	2.513248433	3.53E-18	1.06E-16
ENSMUSG00000101320	Gm28529	1.329541221	2.513227413	0.003105353	0.00993839
ENSMUSG00000084797	Gm14321	1.329482321	2.513124808	0.00569506	0.016899278
ENSMUSG00000029622	Arpc1b	1.329199696	2.512632534	1.62E-16	4.03E-15
ENSMUSG00000069014	Gm5641	1.328825334	2.511980621	3.00E-11	4.01E-10
ENSMUSG00000036057	Ptpn23	1.327783848	2.510167869	3.23E-16	7.77E-15
ENSMUSG00000044317	Gpr4	1.327774192	2.510151068	2.73E-07	2.01E-06
ENSMUSG00000097617	Gm10687	1.327737731	2.51008763	0.000215137	0.000926864
ENSMUSG00000038510	Rpf2	1.327059207	2.50890737	2.78E-13	4.85E-12
ENSMUSG00000038774	Ascc3	1.326492718	2.507922415	1.71E-10	2.10E-09
ENSMUSG00000053317	Sec61b	1.325707129	2.506557152	1.52E-14	3.03E-13
ENSMUSG00000035969	Rusc2	1.324475879	2.504418874	3.93E-17	1.04E-15
ENSMUSG00000024456	Diaph1	1.321783981	2.499750282	4.00E-21	1.63E-19
ENSMUSG00000032834	Pwp2	1.321463956	2.499195838	9.67E-18	2.77E-16
ENSMUSG00000079442	St6galnac4	1.321457003	2.499183793	4.29E-13	7.29E-12
ENSMUSG00000021814	Anxa7	1.32041325	2.497376352	1.13E-28	8.52E-27
ENSMUSG00000072235	Tuba1a	1.320225892	2.497052046	1.84E-08	1.64E-07
ENSMUSG00000029840	Mtpn	1.320016251	2.496689221	4.59E-24	2.53E-22
ENSMUSG00000020806	Rhbdf2	1.319231326	2.495331221	4.83E-15	1.02E-13
ENSMUSG00000073490	Ifi207	1.31767987	2.492649216	5.62E-06	3.29E-05
ENSMUSG00000001034	Mapk7	1.316080161	2.489886813	7.55E-11	9.65E-10
ENSMUSG00000028896	Rcc1	1.315824287	2.48944525	1.94E-11	2.66E-10
ENSMUSG00000040473	Cfap69	1.315771583	2.489354309	0.00057132	0.002230082
ENSMUSG00000085492	Trmt61b	1.31467091	2.487455833	0.000264484	0.00111502
ENSMUSG00000041598	Cdc42ep4	1.314178064	2.486606228	3.00E-09	3.02E-08
ENSMUSG00000009772	Nuak2	1.313843543	2.486029719	8.60E-09	8.07E-08
ENSMUSG00000018476	Kdm6b	1.312421824	2.483581042	2.25E-10	2.72E-09
ENSMUSG00000035397	Klf16	1.311934416	2.482742117	1.59E-09	1.67E-08
ENSMUSG00000020143	Dock2	1.311512687	2.482016466	3.49E-14	6.76E-13
ENSMUSG00000031167	Rbm3	1.311263879	2.481588453	5.73E-17	1.49E-15
ENSMUSG00000025007	Aldh18a1	1.310830183	2.480842563	5.86E-07	4.08E-06
ENSMUSG00000025995	Wdr75	1.308457657	2.476766146	3.20E-14	6.21E-13
ENSMUSG00000045095	Magi1	1.30622136	2.472929927	1.33E-11	1.87E-10
ENSMUSG00000027994	Mcub	1.305043446	2.470911683	1.36E-06	8.83E-06
ENSMUSG00000055994	Nod2	1.304328518	2.469687526	4.44E-07	3.15E-06
ENSMUSG00000046079	Lrrc8d	1.303811167	2.468802053	1.37E-10	1.70E-09
ENSMUSG00000058624	Gda	1.300575464	2.463271183	9.17E-11	1.16E-09
ENSMUSG00000022533	Atp13a3	1.300082959	2.46243042	2.25E-25	1.35E-23
ENSMUSG00000060036	Rpl3	1.29958862	2.461586812	2.07E-20	7.99E-19
ENSMUSG00000030353	Tead4	1.299559687	2.461537446	7.59E-09	7.20E-08
ENSMUSG00000025823	Pdia4	1.29945112	2.461352215	8.65E-11	1.10E-09
ENSMUSG00000040522	Tlr8	1.298718703	2.460102971	0.000177306	0.000775681
ENSMUSG00000015312	Gadd45b	1.297599413	2.458195083	1.37E-05	7.44E-05
ENSMUSG00000021996	Esd	1.296926931	2.457049515	4.28E-11	5.61E-10
ENSMUSG00000026547	Tagln2	1.296456361	2.456248219	5.53E-14	1.04E-12
ENSMUSG00000041189	Chrnb1	1.294086461	2.452216678	5.43E-09	5.25E-08
ENSMUSG00000032116	Stt3a	1.29387751	2.45186154	5.81E-17	1.51E-15
ENSMUSG00000004665	Cnn2	1.293293981	2.450870032	6.42E-12	9.42E-11
ENSMUSG00000046865	Fbl	1.29275716	2.449958243	1.26E-17	3.56E-16
ENSMUSG00000050914	Ankrd37	1.29170292	2.448168605	0.000775733	0.002934097
ENSMUSG00000070942	Il1rl2	1.29089819	2.446803407	2.92E-07	2.14E-06
ENSMUSG00000021948	Prkcd	1.290232344	2.445674396	4.96E-19	1.66E-17
ENSMUSG00000032267	Usp28	1.290019968	2.445314401	7.47E-14	1.38E-12
ENSMUSG00000024190	Dusp1	1.289805061	2.444950168	1.94E-07	1.46E-06
ENSMUSG00000058392	Rrp1b	1.289775408	2.444899915	1.87E-10	2.28E-09
ENSMUSG00000037606	Osbpl5	1.289687156	2.444750362	1.10E-11	1.55E-10
ENSMUSG00000025058	5430427O19Rik	1.289316412	2.444122189	0.006624265	0.019311071
ENSMUSG00000054808	Actn4	1.289070926	2.443706338	1.55E-23	7.97E-22
ENSMUSG00000060206	Zfp462	1.28898978	2.443568894	2.13E-09	2.20E-08
ENSMUSG00000025075	Habp2	1.288981926	2.44355559	0.000519546	0.002047858
ENSMUSG00000002458	Rgs19	1.288617519	2.442938457	1.08E-07	8.54E-07
ENSMUSG00000025050	Pcgf6	1.288508787	2.442754346	1.04E-07	8.20E-07
ENSMUSG00000027852	Nras	1.288334309	2.442458939	3.34E-19	1.14E-17
ENSMUSG00000004317	Clcn5	1.288207335	2.442243983	2.37E-09	2.43E-08
ENSMUSG00000070436	Serpinh1	1.288090615	2.442046404	7.68E-09	7.28E-08
ENSMUSG00000041592	Sdk2	1.286872228	2.439984915	0.000734118	0.002789382
ENSMUSG00000073771	Btbd19	1.286585562	2.439500133	2.00E-07	1.51E-06
ENSMUSG00000004677	Myo9b	1.285933053	2.438397034	7.28E-21	2.91E-19
ENSMUSG00000031609	Sap30	1.285550509	2.437750556	3.68E-07	2.65E-06
ENSMUSG00000042364	Snx18	1.285505297	2.437674162	7.62E-17	1.96E-15
ENSMUSG00000032012	Nectin1	1.28549441	2.437655766	1.42E-05	7.68E-05
ENSMUSG00000006930	Hap1	1.28488366	2.436624029	0.002761845	0.008994311
ENSMUSG00000058013	11-Sep	1.284683159	2.436285418	3.94E-11	5.20E-10
ENSMUSG00000037712	Fermt2	1.283033617	2.43350142	7.76E-25	4.52E-23
ENSMUSG00000038205	Prkab2	1.282149772	2.43201103	3.35E-17	8.91E-16
ENSMUSG00000026395	Ptprc	1.281478179	2.430879162	1.72E-13	3.06E-12
ENSMUSG00000027314	Dll4	1.281448437	2.430829048	1.91E-07	1.45E-06
ENSMUSG00000024789	Jak2	1.28106158	2.430177312	2.15E-09	2.22E-08
ENSMUSG00000109324	Prmt1	1.279109875	2.426891945	3.96E-16	9.41E-15
ENSMUSG00000052423	B4galt3	1.278902319	2.426542821	8.84E-09	8.28E-08
ENSMUSG00000028214	Gem	1.278252883	2.425450746	2.08E-07	1.56E-06
ENSMUSG00000052681	Rap1b	1.277516884	2.424213705	2.02E-17	5.55E-16
ENSMUSG00000074580	4931440P22Rik	1.277247037	2.423760313	0.005526601	0.016458807
ENSMUSG00000020230	Prmt2	1.276568014	2.422619808	2.77E-14	5.41E-13
ENSMUSG00000070287	Slc35g2	1.274446927	2.419060628	2.58E-05	0.00013389
ENSMUSG00000025591	Tma16	1.273635713	2.417700794	6.04E-10	6.82E-09
ENSMUSG00000032290	Ptpn9	1.271591319	2.414277179	3.26E-13	5.63E-12
ENSMUSG00000031149	Praf2	1.271262045	2.413726219	1.34E-05	7.32E-05
ENSMUSG00000016382	Pls3	1.270078548	2.41174696	3.68E-20	1.39E-18
ENSMUSG00000048677	Tpcn2	1.268654128	2.409366938	5.79E-10	6.55E-09
ENSMUSG00000032688	Malt1	1.268102327	2.408445582	5.23E-09	5.07E-08
ENSMUSG00000050896	Rtn4rl2	1.267527713	2.407486508	2.73E-05	0.000140561
ENSMUSG00000054400	Cklf	1.266331792	2.405491651	2.97E-05	0.000151707
ENSMUSG00000024165	Jpt2	1.266063564	2.40504446	1.14E-14	2.30E-13
ENSMUSG00000016541	Atxn10	1.265966792	2.404883142	3.29E-18	9.91E-17
ENSMUSG00000020032	Nuak1	1.265142624	2.403509697	6.58E-08	5.38E-07
ENSMUSG00000070407	Hs3st3b1	1.265042451	2.403342817	0.000176878	0.000774348
ENSMUSG00000033099	Nol12	1.264809602	2.402954952	6.15E-09	5.89E-08
ENSMUSG00000006498	Ptbp1	1.261860508	2.398047953	1.89E-14	3.73E-13
ENSMUSG00000004936	Map2k1	1.260951173	2.396536932	1.62E-11	2.26E-10
ENSMUSG00000028249	Sdcbp	1.26068444	2.396093888	6.26E-15	1.30E-13
ENSMUSG00000053198	Prx	1.259442393	2.394031928	5.75E-05	0.000279342
ENSMUSG00000096957	E230013L22Rik	1.259182628	2.393600908	1.93E-12	3.01E-11
ENSMUSG00000053192	Mllt11	1.257501234	2.390812903	3.05E-08	2.62E-07
ENSMUSG00000033307	Mif	1.257313664	2.390502085	1.38E-08	1.26E-07
ENSMUSG00000041313	Slc7a1	1.257234235	2.390370476	3.99E-09	3.93E-08
ENSMUSG00000090386	Mir99ahg	1.256858628	2.389748223	1.23E-08	1.13E-07
ENSMUSG00000007033	Hspa1l	1.255580393	2.387631832	1.20E-05	6.58E-05
ENSMUSG00000063412	Gm10131	1.255339338	2.387232925	5.88E-06	3.43E-05
ENSMUSG00000034674	Tdg	1.255016807	2.386699291	7.92E-12	1.14E-10
ENSMUSG00000049482	Ctu2	1.254643764	2.386082232	2.58E-13	4.50E-12
ENSMUSG00000044770	Scml4	1.254177702	2.385311534	0.008392052	0.023668993
ENSMUSG00000028194	Ddah1	1.253777794	2.384650429	7.31E-07	5.00E-06
ENSMUSG00000046962	Zbtb21	1.252493006	2.382527731	2.38E-11	3.22E-10
ENSMUSG00000053137	Mapk11	1.250777082	2.379695666	2.21E-08	1.95E-07
ENSMUSG00000097062	Gm17586	1.250648244	2.379483159	0.002826852	0.009169687
ENSMUSG00000025555	Farp1	1.250166435	2.378688629	1.38E-12	2.20E-11
ENSMUSG00000011263	Exoc3l2	1.247529135	2.37434427	0.000724704	0.00275764
ENSMUSG00000018171	Vmp1	1.247305276	2.373975878	1.76E-21	7.44E-20
ENSMUSG00000020580	Rock2	1.245967804	2.371776068	1.77E-22	8.47E-21
ENSMUSG00000037419	Endod1	1.245905311	2.371673332	1.25E-08	1.15E-07
ENSMUSG00000097769	Snhg4	1.245397083	2.370837994	4.43E-06	2.63E-05
ENSMUSG00000044244	Il20rb	1.244531018	2.369415182	3.06E-05	0.000155702
ENSMUSG00000024696	Lpxn	1.244064828	2.368649657	6.30E-06	3.66E-05
ENSMUSG00000026773	Pfkfb3	1.24264346	2.366317171	2.34E-07	1.74E-06
ENSMUSG00000024030	Abcg1	1.241223425	2.363989168	4.11E-08	3.47E-07
ENSMUSG00000038181	Chpf2	1.241039845	2.363688375	4.29E-12	6.43E-11
ENSMUSG00000056271	Lman1l	1.240268833	2.362425499	0.003549625	0.011204726
ENSMUSG00000048787	Dcun1d3	1.238063235	2.358816571	9.46E-13	1.55E-11
ENSMUSG00000025287	Acot9	1.237902641	2.358554014	2.60E-21	1.07E-19
ENSMUSG00000028063	Lmna	1.237013491	2.357100857	1.04E-13	1.90E-12
ENSMUSG00000003549	Ercc1	1.23497667	2.35377541	1.99E-09	2.07E-08
ENSMUSG00000027204	Fbn1	1.234581242	2.353130353	6.09E-29	4.80E-27
ENSMUSG00000031934	Panx1	1.234327184	2.352716005	5.28E-05	0.000258321
ENSMUSG00000043702	Pde12	1.234161613	2.352446011	4.24E-10	4.87E-09
ENSMUSG00000058715	Fcer1g	1.233970497	2.352134399	9.11E-16	2.08E-14
ENSMUSG00000033350	Chst2	1.233146282	2.350791003	0.000159411	0.000704567
ENSMUSG00000024052	Lpin2	1.233087577	2.350695349	2.07E-08	1.84E-07
ENSMUSG00000040620	Dhx33	1.232444418	2.349647633	9.88E-14	1.81E-12
ENSMUSG00000031681	Smad1	1.231630293	2.348322081	3.52E-10	4.10E-09
ENSMUSG00000045211	Nudt18	1.230388835	2.346302188	3.44E-10	4.02E-09
ENSMUSG00000043998	Mgat2	1.23022291	2.346032355	1.15E-12	1.85E-11
ENSMUSG00000109953	5430430B14Rik	1.227685343	2.341909528	0.005910367	0.017450534
ENSMUSG00000027201	Myef2	1.227245057	2.341194925	1.90E-07	1.44E-06
ENSMUSG00000066278	Vps37b	1.227054035	2.340884957	5.23E-12	7.78E-11
ENSMUSG00000001123	Lgals9	1.226671259	2.340263955	9.20E-09	8.60E-08
ENSMUSG00000097471	5830432E09Rik	1.225418325	2.338232395	0.005859655	0.017330575
ENSMUSG00000092118	Fancf	1.22328552	2.334778228	0.001756373	0.006033702
ENSMUSG00000003283	Hck	1.217365288	2.325216881	3.44E-09	3.42E-08
ENSMUSG00000080717	B230307C23Rik	1.217325369	2.325152545	0.000360639	0.001472142
ENSMUSG00000046269	Usp27x	1.217117755	2.324817963	0.001838346	0.006275401
ENSMUSG00000051279	Gdf6	1.216258935	2.323434437	0.007985049	0.022686898
ENSMUSG00000005483	Dnajb1	1.216056493	2.32310843	1.79E-08	1.61E-07
ENSMUSG00000040945	Rcc2	1.215994749	2.323009008	1.91E-11	2.62E-10
ENSMUSG00000005686	Ampd3	1.21571969	2.322566154	2.51E-10	3.00E-09
ENSMUSG00000019817	Plagl1	1.215506431	2.322222859	0.000192261	0.000835623
ENSMUSG00000047963	Stbd1	1.214992199	2.321395277	1.42E-07	1.10E-06
ENSMUSG00000055805	Fmnl1	1.213486434	2.318973661	2.95E-11	3.96E-10
ENSMUSG00000014859	E2f4	1.213189194	2.31849593	3.77E-16	8.98E-15
ENSMUSG00000004530	Coro1c	1.212421593	2.317262678	2.64E-12	4.05E-11
ENSMUSG00000058355	Abce1	1.212061719	2.316684718	1.19E-21	5.16E-20
ENSMUSG00000010751	Tnfrsf22	1.212061006	2.316683574	0.000172081	0.000754743
ENSMUSG00000019564	Arid3a	1.21169936	2.316102915	1.12E-07	8.81E-07
ENSMUSG00000049313	Sorl1	1.211405298	2.315630876	1.57E-16	3.91E-15
ENSMUSG00000023988	Bysl	1.211228757	2.315347531	2.52E-15	5.50E-14
ENSMUSG00000033356	Pus7l	1.211153764	2.315227181	2.47E-05	0.000128656
ENSMUSG00000015961	Adss	1.210514963	2.314202264	8.09E-12	1.17E-10
ENSMUSG00000026970	Rbms1	1.20988837	2.313197375	7.32E-18	2.13E-16
ENSMUSG00000040351	Ankib1	1.209195862	2.312087284	1.62E-10	1.99E-09
ENSMUSG00000024558	Mapk4	1.208836721	2.31151179	1.42E-06	9.19E-06
ENSMUSG00000058818	Pirb	1.208299412	2.310651064	1.17E-09	1.25E-08
ENSMUSG00000022488	Nckap1l	1.208114383	2.310354736	5.50E-15	1.15E-13
ENSMUSG00000024812	Tjp2	1.206779091	2.308217368	6.61E-11	8.52E-10
ENSMUSG00000030199	Etv6	1.205849572	2.306730677	7.93E-15	1.63E-13
ENSMUSG00000022283	Pabpc1	1.204383907	2.30438841	2.30E-13	4.04E-12
ENSMUSG00000031078	Cttn	1.204174605	2.304054121	6.97E-17	1.81E-15
ENSMUSG00000071722	Spin4	1.204169107	2.304045341	3.87E-05	0.000193541
ENSMUSG00000073902	Gm1966	1.204157986	2.304027579	0.000444386	0.001775291
ENSMUSG00000102260	D330025C20Rik	1.200886995	2.298809625	2.35E-06	1.47E-05
ENSMUSG00000043903	Zfp469	1.200483947	2.298167494	0.000541017	0.002124517
ENSMUSG00000028108	Ecm1	1.200215247	2.297739503	5.10E-09	4.95E-08
ENSMUSG00000046993	Gm5637	1.200034239	2.297451234	0.00050808	0.002005173
ENSMUSG00000024381	Bin1	1.19979467	2.297069759	7.45E-08	6.04E-07
ENSMUSG00000020099	Unc5b	1.199711243	2.296936929	1.80E-05	9.61E-05
ENSMUSG00000036180	Gatad2a	1.199078296	2.295929425	1.17E-14	2.35E-13
ENSMUSG00000041747	Utp15	1.19802401	2.29425223	4.91E-11	6.39E-10
ENSMUSG00000056515	Rab31	1.197950923	2.294136006	7.87E-10	8.69E-09
ENSMUSG00000027087	Itgav	1.197077713	2.292747871	1.98E-09	2.05E-08
ENSMUSG00000031400	G6pdx	1.196605521	2.29199758	1.60E-10	1.97E-09
ENSMUSG00000024300	Myo1f	1.196591892	2.291975928	6.28E-10	7.07E-09
ENSMUSG00000039328	Rnf122	1.195699874	2.290559238	7.22E-07	4.94E-06
ENSMUSG00000001348	Acp5	1.194416709	2.28852287	0.009816162	0.027000872
ENSMUSG00000054321	Taf4b	1.194193285	2.288168483	2.36E-05	0.000123138
ENSMUSG00000030245	Golt1b	1.192851497	2.286041347	2.19E-09	2.26E-08
ENSMUSG00000045165	AI467606	1.19276495	2.285904211	0.000184641	0.000804608
ENSMUSG00000024666	Tmem138	1.192540112	2.28554799	0.00083915	0.003149393
ENSMUSG00000074513	Arfip1	1.192420664	2.285358767	8.78E-08	7.02E-07
ENSMUSG00000026110	Mgat4a	1.192398399	2.285323497	1.36E-08	1.25E-07
ENSMUSG00000021136	Smoc1	1.190112674	2.281705625	0.001370449	0.00484798
ENSMUSG00000085162	Gm12295	1.190071296	2.281640184	6.51E-07	4.50E-06
ENSMUSG00000025140	Pycr1	1.189011095	2.27996408	0.004243348	0.013095025
ENSMUSG00000035834	Polr3g	1.187826681	2.278093058	6.14E-05	0.000296976
ENSMUSG00000020676	Ccl11	1.186085832	2.275345822	0.000595972	0.002315426
ENSMUSG00000031422	Morf4l2	1.185852082	2.274977192	1.58E-16	3.92E-15
ENSMUSG00000027806	Tsc22d2	1.185257781	2.274040236	6.52E-12	9.55E-11
ENSMUSG00000051506	Wdfy4	1.184822761	2.273354642	1.02E-09	1.11E-08
ENSMUSG00000038736	Nudcd1	1.184620792	2.273036407	1.10E-07	8.70E-07
ENSMUSG00000030047	Arhgap25	1.183427197	2.271156618	1.87E-07	1.42E-06
ENSMUSG00000030323	Ift122	1.180351206	2.266319411	2.19E-05	0.00011498
ENSMUSG00000072494	Ppp1r3e	1.179175555	2.26447334	3.36E-05	0.000170365
ENSMUSG00000070639	Lrrc8b	1.17863149	2.263619531	5.65E-07	3.94E-06
ENSMUSG00000022901	Cd86	1.176705047	2.260598917	5.39E-07	3.78E-06
ENSMUSG00000046997	Spsb4	1.175631245	2.258916973	9.59E-05	0.000445372
ENSMUSG00000002111	Spi1	1.174896409	2.257766687	3.84E-12	5.80E-11
ENSMUSG00000024048	Myl12a	1.174151145	2.256600677	2.67E-22	1.24E-20
ENSMUSG00000022150	Dab2	1.172933702	2.254697209	3.54E-18	1.06E-16
ENSMUSG00000020646	Mboat2	1.172796612	2.25448297	3.42E-05	0.000173313
ENSMUSG00000041974	Spidr	1.17261913	2.254205637	1.14E-06	7.53E-06
ENSMUSG00000053158	Fes	1.171378957	2.252268704	1.54E-15	3.43E-14
ENSMUSG00000025647	Shisa5	1.169796894	2.249800215	1.20E-10	1.51E-09
ENSMUSG00000021958	Pinx1	1.168976527	2.248521263	0.000216215	0.000930615
ENSMUSG00000052684	Jun	1.168822432	2.248281111	7.47E-11	9.57E-10
ENSMUSG00000079227	Ccr5	1.168756245	2.248177967	1.38E-05	7.49E-05
ENSMUSG00000049878	Rlf	1.168326955	2.247509096	1.77E-16	4.37E-15
ENSMUSG00000050846	Zfp623	1.168277516	2.247432079	6.35E-08	5.21E-07
ENSMUSG00000039220	Ppp1r10	1.168137506	2.247213982	1.02E-12	1.67E-11
ENSMUSG00000014496	Ankrd28	1.167950143	2.246922156	3.82E-12	5.76E-11
ENSMUSG00000026728	Vim	1.167625454	2.246416526	1.19E-13	2.16E-12
ENSMUSG00000030683	Sez6l2	1.166386808	2.244488661	0.00071921	0.002738385
ENSMUSG00000029217	Tec	1.165779443	2.243543946	4.47E-08	3.75E-07
ENSMUSG00000027195	Hsd17b12	1.165761878	2.24351663	7.70E-13	1.27E-11
ENSMUSG00000046805	Mpeg1	1.165724543	2.243458572	9.40E-13	1.54E-11
ENSMUSG00000027660	Skil	1.165619155	2.243294694	3.52E-12	5.33E-11
ENSMUSG00000028885	Smpdl3b	1.163908143	2.240635762	0.000732484	0.002784439
ENSMUSG00000003228	Grk5	1.163318659	2.239720427	1.19E-16	2.99E-15
ENSMUSG00000032280	Tle3	1.163264842	2.23963688	6.88E-13	1.14E-11
ENSMUSG00000041889	Shisa4	1.162225214	2.238023545	8.51E-05	0.000398559
ENSMUSG00000068141	Gm10232	1.161061982	2.236219773	1.99E-06	1.26E-05
ENSMUSG00000020611	Gna13	1.16051279	2.235368672	5.18E-11	6.73E-10
ENSMUSG00000017428	Psmd11	1.159849361	2.234340966	3.36E-13	5.79E-12
ENSMUSG00000024664	Fads3	1.158881747	2.232842897	1.90E-18	5.95E-17
ENSMUSG00000061613	U2af1	1.158570036	2.232360518	9.08E-15	1.85E-13
ENSMUSG00000016458	Wt1	1.158335596	2.231997787	4.82E-06	2.85E-05
ENSMUSG00000040296	Ddx58	1.158101434	2.231635542	0.000195371	0.000847653
ENSMUSG00000031266	Gla	1.1572087	2.230255043	1.15E-05	6.36E-05
ENSMUSG00000025340	Rabgef1	1.1561466	2.228613752	2.10E-15	4.63E-14
ENSMUSG00000049807	Arhgap23	1.155823312	2.228114405	4.53E-15	9.58E-14
ENSMUSG00000049950	Rpp38	1.15577532	2.228040288	1.46E-05	7.89E-05
ENSMUSG00000036693	Nop14	1.155002005	2.226846331	6.81E-12	9.93E-11
ENSMUSG00000029110	Rnf4	1.154711126	2.226397396	7.49E-18	2.17E-16
ENSMUSG00000051557	Pusl1	1.153098481	2.223910118	8.44E-07	5.71E-06
ENSMUSG00000022864	D16Ertd472e	1.153060099	2.223850953	4.43E-07	3.14E-06
ENSMUSG00000050105	Grrp1	1.152534698	2.223041218	1.46E-10	1.81E-09
ENSMUSG00000022009	Nufip1	1.151835961	2.221964798	3.06E-07	2.23E-06
ENSMUSG00000100514	Gm12960	1.15136431	2.221238504	8.05E-13	1.32E-11
ENSMUSG00000060989	Gm11847	1.149985243	2.219116246	1.21E-09	1.29E-08
ENSMUSG00000109511	Nup62	1.147978535	2.216031725	1.00E-10	1.27E-09
ENSMUSG00000026208	Des	1.147236143	2.214891677	1.73E-08	1.56E-07
ENSMUSG00000026049	Tex30	1.146743599	2.214135629	1.11E-05	6.16E-05
ENSMUSG00000047832	Cdca4	1.145202381	2.211771551	1.91E-07	1.44E-06
ENSMUSG00000032285	Dnaja4	1.14493292	2.211358485	1.08E-08	1.01E-07
ENSMUSG00000021823	Vcl	1.144752772	2.211082371	3.69E-19	1.25E-17
ENSMUSG00000033220	Rac2	1.144708497	2.211014515	1.62E-09	1.70E-08
ENSMUSG00000067017	Gm3608	1.144701245	2.211003403	4.26E-05	0.000211946
ENSMUSG00000020773	Trim47	1.144433474	2.210593068	3.30E-11	4.40E-10
ENSMUSG00000038147	Cd84	1.143157341	2.208638556	1.21E-09	1.29E-08
ENSMUSG00000018932	Map2k3	1.141602646	2.206259738	1.62E-11	2.26E-10
ENSMUSG00000039356	Exosc2	1.141503352	2.206107896	1.61E-07	1.23E-06
ENSMUSG00000091421	Gm4202	1.141321822	2.205830325	0.00146565	0.00514624
ENSMUSG00000022280	Rnf19a	1.140358109	2.204357335	2.28E-13	4.00E-12
ENSMUSG00000027808	Serp1	1.14029195	2.204256249	1.52E-11	2.12E-10
ENSMUSG00000006519	Cyba	1.140222403	2.204149993	4.08E-13	6.94E-12
ENSMUSG00000000001	Gnai3	1.139543797	2.203113462	1.41E-14	2.82E-13
ENSMUSG00000019814	Ltv1	1.138680474	2.201795491	3.42E-12	5.20E-11
ENSMUSG00000039542	Ncam1	1.13814721	2.200981791	0.000278446	0.001167635
ENSMUSG00000024965	Fermt3	1.136476448	2.198434345	2.87E-11	3.85E-10
ENSMUSG00000050390	C77080	1.136290984	2.198151746	0.000169246	0.000744555
ENSMUSG00000005514	Por	1.136283658	2.198140584	4.03E-11	5.30E-10
ENSMUSG00000049414	Gm5417	1.13590057	2.197556976	0.006070638	0.0178735
ENSMUSG00000095567	Noc2l	1.135070119	2.196292371	4.05E-12	6.09E-11
ENSMUSG00000098188	Sowahc	1.134457643	2.195360164	3.90E-05	0.000194991
ENSMUSG00000020400	Tnip1	1.134259858	2.195059214	1.81E-09	1.89E-08
ENSMUSG00000041515	Irf8	1.134049396	2.194739019	5.80E-06	3.38E-05
ENSMUSG00000057363	Uxs1	1.133602264	2.194058912	8.85E-10	9.68E-09
ENSMUSG00000054079	Utp18	1.132230543	2.191973783	4.98E-11	6.48E-10
ENSMUSG00000090399	Gm38399	1.131860432	2.191411522	0.002053598	0.006927775
ENSMUSG00000029447	Cct6a	1.131338403	2.19061872	1.21E-17	3.41E-16
ENSMUSG00000115338	Pnp	1.131002909	2.190109358	4.18E-06	2.50E-05
ENSMUSG00000006705	Pknox1	1.130979231	2.190073414	4.30E-09	4.22E-08
ENSMUSG00000021595	Nsun2	1.130767947	2.189752698	5.72E-12	8.48E-11
ENSMUSG00000032508	Myd88	1.130662657	2.189592892	2.70E-10	3.20E-09
ENSMUSG00000040158	Tax1bp3	1.13062495	2.189535666	3.48E-11	4.63E-10
ENSMUSG00000025236	Adpgk	1.130149511	2.188814224	4.23E-09	4.16E-08
ENSMUSG00000020224	Llph	1.129321523	2.187558386	2.38E-10	2.86E-09
ENSMUSG00000021149	Gtpbp4	1.128729082	2.186660252	8.24E-14	1.52E-12
ENSMUSG00000022554	Hgh1	1.128420522	2.186192624	4.97E-07	3.50E-06
ENSMUSG00000025492	Ifitm3	1.125889009	2.182359852	1.14E-06	7.55E-06
ENSMUSG00000058099	Nfam1	1.125260731	2.181409665	1.97E-09	2.05E-08
ENSMUSG00000023913	Pla2g7	1.125250764	2.181394595	1.16E-07	9.07E-07
ENSMUSG00000066632	Pgk1-rs7	1.125004614	2.18102244	0.002897753	0.009367536
ENSMUSG00000036246	Gmip	1.124796702	2.180708148	5.65E-10	6.40E-09
ENSMUSG00000066861	Oas1g	1.124498647	2.18025767	0.004107401	0.01271492
ENSMUSG00000028811	Yars	1.124473266	2.180219313	1.09E-13	1.99E-12
ENSMUSG00000015745	Plekho1	1.124381872	2.180081201	6.73E-09	6.42E-08
ENSMUSG00000032041	Tirap	1.124227362	2.179847732	3.97E-08	3.36E-07
ENSMUSG00000017057	Il13ra1	1.124078871	2.17962338	1.62E-17	4.50E-16
ENSMUSG00000057967	Fgf18	1.123699771	2.17905071	1.60E-05	8.60E-05
ENSMUSG00000001674	Ddx18	1.122732924	2.177590871	4.55E-12	6.80E-11
ENSMUSG00000063889	Crem	1.122630852	2.177436811	3.90E-07	2.79E-06
ENSMUSG00000025511	Tspan4	1.121735521	2.176085921	3.70E-13	6.35E-12
ENSMUSG00000039929	Urb1	1.121238306	2.175336076	1.48E-07	1.14E-06
ENSMUSG00000022887	Masp1	1.119618627	2.17289525	9.63E-07	6.45E-06
ENSMUSG00000062127	Cttnbp2nl	1.119376288	2.172530284	4.27E-09	4.19E-08
ENSMUSG00000024810	Il33	1.117892732	2.170297371	3.63E-06	2.19E-05
ENSMUSG00000028709	Mob3c	1.117516066	2.169730812	2.66E-09	2.71E-08
ENSMUSG00000028339	Col15a1	1.117508798	2.169719882	1.38E-09	1.46E-08
ENSMUSG00000053332	Gas5	1.11728039	2.169376398	3.32E-08	2.85E-07
ENSMUSG00000031803	B3gnt3	1.116379485	2.168022134	3.05E-08	2.62E-07
ENSMUSG00000079111	Kdelr2	1.116010192	2.167467246	2.65E-08	2.30E-07
ENSMUSG00000022285	Ywhaz	1.115831867	2.167199352	3.04E-17	8.13E-16
ENSMUSG00000019979	Apaf1	1.114668158	2.165451946	5.75E-07	4.01E-06
ENSMUSG00000087528	9830144P21Rik	1.11416095	2.164690773	0.005133524	0.01544632
ENSMUSG00000048495	Tyw5	1.114071529	2.164556606	1.20E-05	6.60E-05
ENSMUSG00000047669	Msl3l2	1.113598917	2.163847635	0.000569334	0.002222789
ENSMUSG00000031298	Adgrg2	1.113523962	2.163735215	0.009905362	0.027218513
ENSMUSG00000002668	Dennd1c	1.113057344	2.163035502	4.50E-07	3.19E-06
ENSMUSG00000070047	Fat1	1.112679986	2.162469802	4.19E-11	5.50E-10
ENSMUSG00000022325	Pop1	1.112375414	2.162013323	8.99E-06	5.06E-05
ENSMUSG00000027351	Spred1	1.112274522	2.161862133	7.78E-09	7.36E-08
ENSMUSG00000022557	Bop1	1.111804353	2.161157705	1.11E-12	1.79E-11
ENSMUSG00000074516	Gm10709	1.111455577	2.160635302	0.004595715	0.014047169
ENSMUSG00000041264	Uspl1	1.111396668	2.160547078	6.70E-10	7.48E-09
ENSMUSG00000044674	Fzd1	1.110126243	2.158645357	1.75E-10	2.15E-09
ENSMUSG00000028581	Laptm5	1.109391402	2.157546124	1.01E-10	1.27E-09
ENSMUSG00000059089	Fcgr4	1.10891454	2.156833097	6.88E-07	4.74E-06
ENSMUSG00000027395	Polr1b	1.108036895	2.155521413	6.66E-13	1.10E-11
ENSMUSG00000087701	Gm13493	1.10798519	2.155444164	0.005559877	0.016547482
ENSMUSG00000021806	Nid2	1.107835627	2.155220721	1.42E-06	9.19E-06
ENSMUSG00000034161	Scx	1.106495622	2.153219838	4.22E-06	2.52E-05
ENSMUSG00000021782	Dlg5	1.106219571	2.152807871	5.32E-09	5.15E-08
ENSMUSG00000020015	Cdk17	1.105837549	2.152237888	2.70E-11	3.64E-10
ENSMUSG00000018774	Cd68	1.105805554	2.152190158	1.40E-08	1.28E-07
ENSMUSG00000019843	Fyn	1.104586951	2.150373032	1.82E-08	1.63E-07
ENSMUSG00000040322	Slc25a24	1.104201659	2.149798822	7.82E-08	6.31E-07
ENSMUSG00000042719	Naa25	1.104064511	2.149594463	4.32E-11	5.66E-10
ENSMUSG00000032966	Fkbp1a	1.103958961	2.149437202	7.12E-11	9.14E-10
ENSMUSG00000022707	Gbe1	1.103840989	2.149261445	4.29E-09	4.21E-08
ENSMUSG00000031101	Sash3	1.10335793	2.148541927	0.000179727	0.000785004
ENSMUSG00000033931	Rbm34	1.102101585	2.146671722	2.30E-08	2.02E-07
ENSMUSG00000027722	Spata5	1.101395502	2.145621356	6.60E-10	7.40E-09
ENSMUSG00000038650	Rnh1	1.100946016	2.14495297	1.53E-10	1.89E-09
ENSMUSG00000025969	Nrp2	1.10006155	2.143638378	3.64E-09	3.61E-08
ENSMUSG00000034786	Gpsm3	1.09885321	2.141843709	8.28E-06	4.70E-05
ENSMUSG00000024927	Rela	1.098790881	2.141751177	1.96E-11	2.69E-10
ENSMUSG00000031604	Msmo1	1.098370308	2.141126906	1.09E-07	8.61E-07
ENSMUSG00000001416	Cct3	1.098274185	2.140984254	6.28E-13	1.05E-11
ENSMUSG00000022094	Slc39a14	1.097722338	2.140165459	3.05E-08	2.62E-07
ENSMUSG00000033991	Ttc37	1.097535136	2.139887774	3.43E-14	6.63E-13
ENSMUSG00000028656	Cap1	1.097384331	2.139664101	4.54E-14	8.62E-13
ENSMUSG00000023827	Agpat4	1.095650644	2.137094411	6.66E-07	4.59E-06
ENSMUSG00000029174	Tbc1d1	1.094253167	2.135025301	1.16E-12	1.86E-11
ENSMUSG00000048120	Entpd1	1.093569585	2.134013918	1.12E-09	1.21E-08
ENSMUSG00000027878	Notch2	1.09336775	2.133715387	1.59E-14	3.18E-13
ENSMUSG00000036160	Surf6	1.091120169	2.13039385	4.33E-09	4.24E-08
ENSMUSG00000034116	Vav1	1.089823605	2.128480105	1.92E-06	1.22E-05
ENSMUSG00000030512	Snrpa1	1.089647682	2.128220572	1.56E-10	1.92E-09
ENSMUSG00000023088	Abcc1	1.089464451	2.127950293	5.24E-18	1.55E-16
ENSMUSG00000031328	Flna	1.089402603	2.127859071	4.38E-20	1.63E-18
ENSMUSG00000026806	Ddx31	1.088349619	2.126306569	3.69E-06	2.22E-05
ENSMUSG00000013076	Amotl1	1.086963453	2.12426456	2.50E-16	6.11E-15
ENSMUSG00000041238	Rbbp8	1.086814762	2.124045634	3.58E-07	2.58E-06
ENSMUSG00000006301	Tmbim1	1.086742684	2.123939518	6.41E-12	9.41E-11
ENSMUSG00000006732	Mettl1	1.08550449	2.122117427	7.26E-09	6.90E-08
ENSMUSG00000036106	Prr5	1.085341047	2.121877026	0.003145958	0.010060928
ENSMUSG00000001436	Slc19a1	1.08499798	2.121372512	1.76E-05	9.39E-05
ENSMUSG00000029528	Pxn	1.084871204	2.121186106	5.40E-13	9.06E-12
ENSMUSG00000069808	Fam57a	1.083263379	2.118823447	0.000162296	0.000716481
ENSMUSG00000042487	Leo1	1.082424967	2.117592465	4.85E-07	3.43E-06
ENSMUSG00000032220	Myo1e	1.082262646	2.117354224	6.17E-09	5.91E-08
ENSMUSG00000101389	Ms4a4a	1.081882383	2.116796209	0.000715868	0.002728958
ENSMUSG00000028961	Pgd	1.081620256	2.116411638	3.82E-13	6.53E-12
ENSMUSG00000085133	B930095G15Rik	1.080883494	2.115331095	0.000380695	0.001545335
ENSMUSG00000022858	Tra2b	1.080642719	2.114978092	9.98E-13	1.63E-11
ENSMUSG00000090841	Myl6	1.080396172	2.114616687	5.66E-16	1.33E-14
ENSMUSG00000028540	Dph2	1.080308661	2.114488423	1.62E-07	1.24E-06
ENSMUSG00000022052	Ppp2r2a	1.07997632	2.114001382	1.26E-10	1.58E-09
ENSMUSG00000025809	Itgb1	1.078966699	2.112522488	2.36E-25	1.41E-23
ENSMUSG00000064023	Klk8	1.078240294	2.111459089	0.005865827	0.017343404
ENSMUSG00000041438	Utp4	1.077868174	2.110914543	8.36E-09	7.88E-08
ENSMUSG00000044786	Zfp36	1.074241432	2.10561465	2.98E-05	0.000152486
ENSMUSG00000029064	Gnb1	1.073926284	2.105154742	1.42E-12	2.26E-11
ENSMUSG00000026643	Nmt2	1.073843651	2.105034168	1.33E-09	1.41E-08
ENSMUSG00000041845	Rhod	1.072742849	2.103428602	9.68E-06	5.42E-05
ENSMUSG00000046722	Cdc42se1	1.072148263	2.102561883	2.28E-10	2.75E-09
ENSMUSG00000032062	2310030G06Rik	1.070916298	2.100767202	0.000100809	0.000465695
ENSMUSG00000057895	Zfp105	1.070166225	2.099675274	0.002703377	0.008824196
ENSMUSG00000024691	Fam111a	1.069706863	2.099006832	5.54E-08	4.57E-07
ENSMUSG00000025188	Hps1	1.068793186	2.097677927	8.04E-05	0.000379434
ENSMUSG00000042111	Ccdc115	1.068551572	2.097326649	1.87E-11	2.58E-10
ENSMUSG00000014773	Dll1	1.068112895	2.096689016	0.004015943	0.012474691
ENSMUSG00000026657	Frmd4a	1.067597933	2.095940749	3.70E-08	3.14E-07
ENSMUSG00000085939	Cd63-ps	1.067594083	2.095935155	1.48E-08	1.35E-07
ENSMUSG00000024790	Sac3d1	1.067520499	2.095828256	2.64E-08	2.30E-07
ENSMUSG00000019726	Lyst	1.06729458	2.095500085	2.06E-12	3.20E-11
ENSMUSG00000016256	Ctsz	1.065877399	2.093442654	1.06E-12	1.72E-11
ENSMUSG00000027361	Gabpb1	1.064811131	2.091896004	3.41E-07	2.47E-06
ENSMUSG00000013846	St3gal1	1.06342793	2.089891334	6.70E-10	7.48E-09
ENSMUSG00000031103	Elf4	1.063342503	2.089767588	1.35E-11	1.89E-10
ENSMUSG00000022114	Spry2	1.063337069	2.089759717	3.77E-05	0.000189447
ENSMUSG00000033147	Slc22a15	1.062926504	2.089165094	2.48E-06	1.54E-05
ENSMUSG00000035305	Ror1	1.061931838	2.087725216	0.000215838	0.000929278
ENSMUSG00000038524	Fchsd1	1.061606609	2.08725463	0.002968809	0.009561274
ENSMUSG00000030096	Slc6a6	1.061496674	2.087095584	1.14E-06	7.52E-06
ENSMUSG00000028403	Zdhhc21	1.060857539	2.086171175	1.45E-09	1.53E-08
ENSMUSG00000052142	Rasal3	1.059625422	2.084390266	0.003997682	0.012426133
ENSMUSG00000021877	Arf4	1.059319828	2.083948793	2.19E-15	4.81E-14
ENSMUSG00000033066	Gas7	1.05897837	2.083455621	2.61E-07	1.93E-06
ENSMUSG00000013707	Tnfaip8l2	1.056650515	2.08009658	4.51E-05	0.000223272
ENSMUSG00000025348	Itga7	1.056429392	2.079777786	2.25E-12	3.48E-11
ENSMUSG00000031636	Pdlim3	1.056386654	2.079716176	1.40E-07	1.09E-06
ENSMUSG00000032846	Zswim6	1.056052997	2.079235249	1.61E-09	1.69E-08
ENSMUSG00000036537	Rnf113a1	1.054558767	2.077082856	0.000527696	0.002076089
ENSMUSG00000017969	Ptgis	1.05358351	2.075679229	8.58E-10	9.42E-09
ENSMUSG00000056962	Jmjd6	1.051800334	2.073115267	9.60E-09	8.97E-08
ENSMUSG00000002319	Ipo4	1.050051824	2.070604226	5.56E-09	5.37E-08
ENSMUSG00000022305	Lrp12	1.049282818	2.069500817	1.57E-06	1.01E-05
ENSMUSG00000028948	Nol9	1.049067302	2.069191688	6.76E-09	6.45E-08
ENSMUSG00000046768	Rhoj	1.048328253	2.068131976	2.45E-07	1.82E-06
ENSMUSG00000029186	Pi4k2b	1.046499738	2.065512424	0.000163786	0.000722724
ENSMUSG00000036438	Calm2	1.046315562	2.065248756	2.82E-09	2.85E-08
ENSMUSG00000046714	Foxc2	1.045139441	2.063565798	0.008934501	0.024927481
ENSMUSG00000051790	Nlgn2	1.044864076	2.063171967	8.54E-08	6.84E-07
ENSMUSG00000002489	Tiam1	1.044332313	2.062411642	6.20E-06	3.60E-05
ENSMUSG00000027829	Ccnl1	1.04371565	2.061530277	1.04E-08	9.70E-08
ENSMUSG00000030888	Rrp8	1.043509884	2.06123627	1.53E-08	1.39E-07
ENSMUSG00000023068	Nus1	1.043295601	2.060930139	1.42E-07	1.10E-06
ENSMUSG00000070031	Sp140	1.04259323	2.059927026	0.000458149	0.001823722
ENSMUSG00000019188	H13	1.042012492	2.059097996	5.18E-13	8.73E-12
ENSMUSG00000038642	Ctss	1.041724037	2.058686338	1.08E-12	1.76E-11
ENSMUSG00000022247	Brix1	1.041552306	2.058441297	1.86E-10	2.26E-09
ENSMUSG00000032014	Oaf	1.040723372	2.057258911	0.000232884	0.000994214
ENSMUSG00000025017	Pik3ap1	1.040530191	2.056983457	5.06E-05	0.000248463
ENSMUSG00000017679	Ttpal	1.040512698	2.056958515	5.96E-08	4.90E-07
ENSMUSG00000025986	Slc39a10	1.039929682	2.056127434	2.90E-05	0.000148691
ENSMUSG00000029484	Anxa3	1.038910544	2.054675472	5.89E-12	8.71E-11
ENSMUSG00000021374	Nup153	1.038062655	2.05346827	2.05E-11	2.80E-10
ENSMUSG00000028843	Sh3bgrl3	1.038009424	2.053392505	3.33E-08	2.85E-07
ENSMUSG00000026072	Il1r1	1.037825755	2.053131104	4.25E-06	2.54E-05
ENSMUSG00000058317	Ube2e2	1.037477543	2.052635616	1.55E-06	9.93E-06
ENSMUSG00000014444	Piezo1	1.036900866	2.051815297	8.96E-12	1.28E-10
ENSMUSG00000057948	Unc13d	1.036870314	2.051771846	0.000711888	0.00271543
ENSMUSG00000035704	Alg8	1.036582297	2.051362274	4.06E-05	0.000202241
ENSMUSG00000002845	Tmem39a	1.03597587	2.05050018	4.42E-08	3.71E-07
ENSMUSG00000026833	Olfm1	1.03566944	2.050064698	1.02E-05	5.68E-05
ENSMUSG00000029229	Chic2	1.035475981	2.049789811	1.30E-06	8.47E-06
ENSMUSG00000022391	Rangap1	1.035166825	2.049350608	2.33E-09	2.40E-08
ENSMUSG00000000776	Polr3d	1.034972206	2.049074169	8.19E-11	1.04E-09
ENSMUSG00000066441	Rdh11	1.034759259	2.048771741	3.54E-06	2.14E-05
ENSMUSG00000097242	Gm16907	1.034610438	2.048560411	0.003840112	0.011987592
ENSMUSG00000017774	Myo1c	1.034414651	2.048282422	1.03E-15	2.34E-14
ENSMUSG00000114797	Gm49336	1.033457651	2.046924161	2.98E-12	4.56E-11
ENSMUSG00000054277	Arfgap3	1.033017442	2.046299679	1.07E-10	1.35E-09
ENSMUSG00000056209	Npm3	1.032855052	2.04606936	1.06E-10	1.34E-09
ENSMUSG00000070002	Ell	1.032669128	2.045805695	5.96E-08	4.90E-07
ENSMUSG00000022538	Lsg1	1.032497914	2.04556292	1.66E-08	1.50E-07
ENSMUSG00000112825	Gm9118	1.032399125	2.045422854	0.002800985	0.009104524
ENSMUSG00000034663	Bmp2k	1.032202014	2.045143413	7.83E-08	6.32E-07
ENSMUSG00000071866	Ppia	1.03115631	2.043661576	8.73E-09	8.19E-08
ENSMUSG00000015656	Hspa8	1.030788803	2.043141048	2.61E-08	2.27E-07
ENSMUSG00000030341	Tnfrsf1a	1.030523334	2.042765126	9.86E-10	1.07E-08
ENSMUSG00000031165	Was	1.030351562	2.042521921	2.50E-06	1.55E-05
ENSMUSG00000039747	Orai2	1.030226677	2.04234512	0.000765832	0.002898968
ENSMUSG00000025959	Klf7	1.029897642	2.041879377	1.79E-07	1.36E-06
ENSMUSG00000116946	AC130815.2	1.029464329	2.041266191	0.000124878	0.000566235
ENSMUSG00000060594	Layn	1.028413055	2.039779288	7.19E-05	0.000342782
ENSMUSG00000027508	Pag1	1.027862941	2.039001648	2.12E-08	1.87E-07
ENSMUSG00000020674	Pxdn	1.027714116	2.03879132	6.07E-06	3.53E-05
ENSMUSG00000070462	Tlnrd1	1.027463994	2.038437882	7.68E-08	6.22E-07
ENSMUSG00000032643	Fhl3	1.02701661	2.037805855	2.10E-05	0.000110675
ENSMUSG00000033166	Dis3	1.026510011	2.03709041	3.00E-08	2.58E-07
ENSMUSG00000054484	Tmem62	1.026339558	2.036849744	1.80E-05	9.58E-05
ENSMUSG00000063972	Nr6a1	1.025344422	2.035445258	0.005842807	0.017286151
ENSMUSG00000022637	Cblb	1.024963932	2.03490851	3.40E-06	2.06E-05
ENSMUSG00000022816	Fstl1	1.023203394	2.032426802	9.42E-15	1.91E-13
ENSMUSG00000021256	Vash1	1.022989087	2.032124915	0.000245563	0.001042924
ENSMUSG00000114993	Gm6363	1.022649676	2.03164689	0.006315921	0.018500609
ENSMUSG00000048612	Myof	1.022231045	2.031057447	1.75E-08	1.57E-07
ENSMUSG00000062116	Zfp954	1.022099925	2.03087286	0.0001128	0.000515726
ENSMUSG00000013629	Cad	1.021721096	2.030339655	2.00E-07	1.51E-06
ENSMUSG00000026596	Abl2	1.021597257	2.030165381	4.30E-10	4.93E-09
ENSMUSG00000098923	Tmem185b	1.020770281	2.029001991	9.69E-07	6.48E-06
ENSMUSG00000029599	Ddx54	1.020684369	2.028881169	5.63E-15	1.18E-13
ENSMUSG00000031015	Swap70	1.02032499	2.028375832	1.01E-06	6.70E-06
ENSMUSG00000046982	Tshz1	1.020320339	2.028369293	1.84E-05	9.80E-05
ENSMUSG00000018697	Aatf	1.018875461	2.026338872	1.37E-06	8.87E-06
ENSMUSG00000064030	Pym1	1.017313	2.024145503	2.24E-06	1.40E-05
ENSMUSG00000000958	Slc7a7	1.016624045	2.023179109	3.37E-05	0.00017092
ENSMUSG00000098234	Snhg6	1.016388032	2.02284816	4.62E-09	4.52E-08
ENSMUSG00000031843	Mphosph6	1.016270735	2.022683701	1.72E-06	1.09E-05
ENSMUSG00000029769	Ccdc136	1.01619	2.022570513	0.000868715	0.003243613
ENSMUSG00000028035	Dnajb4	1.016008468	2.022316031	4.31E-06	2.57E-05
ENSMUSG00000020358	Hnrnpab	1.015700683	2.021884636	1.04E-17	2.97E-16
ENSMUSG00000003848	Nob1	1.015596114	2.021738093	5.62E-09	5.42E-08
ENSMUSG00000015653	Steap2	1.014598705	2.020340843	0.001275498	0.004544396
ENSMUSG00000002658	Gtf2f1	1.013705027	2.019089731	1.83E-12	2.87E-11
ENSMUSG00000041837	Pdcd7	1.011815395	2.016446872	1.48E-06	9.51E-06
ENSMUSG00000020363	Gfpt2	1.010963845	2.015257016	5.23E-08	4.34E-07
ENSMUSG00000025743	Sdc3	1.010775936	2.014994549	2.82E-07	2.07E-06
ENSMUSG00000046675	Tmem251	1.010563811	2.014698298	8.79E-07	5.94E-06
ENSMUSG00000025198	Erlin1	1.010486947	2.014590962	2.65E-08	2.30E-07
ENSMUSG00000024909	Efemp2	1.010044706	2.013973508	2.99E-05	0.000152832
ENSMUSG00000032434	Cmtm6	1.009015682	2.012537523	6.87E-13	1.14E-11
ENSMUSG00000030671	Pde3b	1.008217887	2.011424919	2.29E-05	0.000120221
ENSMUSG00000036469	1-Mar	1.006182202	2.008588741	8.80E-06	4.96E-05
ENSMUSG00000006221	Hspb7	1.006064558	2.008424958	6.13E-12	9.03E-11
ENSMUSG00000022744	Cldnd1	1.006029855	2.008376648	4.71E-13	7.97E-12
ENSMUSG00000084349	Rpl3-ps1	1.005328078	2.007399941	3.23E-09	3.24E-08
ENSMUSG00000029507	Pus1	1.005135578	2.007132109	7.72E-08	6.25E-07
ENSMUSG00000026234	Ncl	1.005134332	2.007130376	1.55E-18	4.93E-17
ENSMUSG00000058761	Rnf169	1.00391308	2.005432044	2.21E-08	1.95E-07
ENSMUSG00000009013	Dynll1	1.00247835	2.003438676	4.23E-07	3.02E-06
ENSMUSG00000030986	Dhx32	1.00134052	2.001859219	6.75E-13	1.12E-11
ENSMUSG00000030376	Slc8a2	0.998114769	1.997388222	0.007468843	0.021458879
ENSMUSG00000021957	Tkt	0.997306036	1.996268858	3.40E-09	3.38E-08
ENSMUSG00000027712	Anxa5	0.996329123	1.994917553	2.06E-08	1.83E-07
ENSMUSG00000027646	Src	0.9961198	1.994628128	6.58E-05	0.00031657
ENSMUSG00000061731	Ext1	0.995814556	1.994206151	1.32E-08	1.21E-07
ENSMUSG00000049866	Arl4c	0.99572588	1.99408358	1.35E-07	1.05E-06
ENSMUSG00000062075	Lmnb2	0.995450237	1.993702625	5.25E-06	3.09E-05
ENSMUSG00000052656	Rnf103	0.9940403	1.991755142	3.17E-11	4.23E-10
ENSMUSG00000031605	Klhl2	0.993629464	1.991188031	0.000835462	0.003136798
ENSMUSG00000029594	Rbm19	0.993356142	1.990810833	2.22E-09	2.29E-08
ENSMUSG00000042079	Hnrnpf	0.991602038	1.988391772	1.94E-13	3.43E-12
ENSMUSG00000086290	Snhg12	0.990644597	1.987072618	0.001426868	0.005018458
ENSMUSG00000034586	Hid1	0.989975231	1.986150891	0.002916185	0.009420677
ENSMUSG00000031824	6430548M08Rik	0.988952999	1.984744089	4.02E-08	3.40E-07
ENSMUSG00000031875	Cmtm3	0.988428615	1.984022813	2.58E-07	1.91E-06
ENSMUSG00000093798	Gm8355	0.988359096	1.983927212	0.008573992	0.024099456
ENSMUSG00000027603	Ggt7	0.98760112	1.982885153	0.00958534	0.026477664
ENSMUSG00000039115	Itga9	0.986865878	1.98187487	3.18E-08	2.73E-07
ENSMUSG00000047547	Cltb	0.985723735	1.980306494	1.45E-13	2.61E-12
ENSMUSG00000022241	Tars	0.985511306	1.980014927	1.22E-09	1.30E-08
ENSMUSG00000038827	Fam206a	0.985506768	1.980008698	0.000188645	0.000821109
ENSMUSG00000032640	Chsy1	0.98547653	1.979967199	2.66E-06	1.65E-05
ENSMUSG00000032334	Loxl1	0.984706334	1.978910458	3.77E-08	3.20E-07
ENSMUSG00000026353	Ubxn4	0.984122314	1.978109533	2.31E-13	4.05E-12
ENSMUSG00000031972	Acta1	0.984115321	1.978099945	6.91E-06	3.99E-05
ENSMUSG00000020152	Actr2	0.983618983	1.977419526	9.50E-16	2.16E-14
ENSMUSG00000032261	Sh3bgrl2	0.9833696	1.97707774	3.02E-05	0.000153991
ENSMUSG00000018293	Pfn1	0.982721548	1.976189845	9.09E-10	9.91E-09
ENSMUSG00000020437	Myo1g	0.982425155	1.97578389	1.15E-05	6.31E-05
ENSMUSG00000016554	Eif3d	0.981773847	1.97489212	4.87E-08	4.06E-07
ENSMUSG00000018001	Cyth3	0.981583724	1.974631879	6.33E-13	1.05E-11
ENSMUSG00000039813	Tbc1d2	0.980997086	1.973829105	0.000223367	0.000957723
ENSMUSG00000024053	Emilin2	0.980621697	1.973315582	1.08E-12	1.75E-11
ENSMUSG00000002307	Daxx	0.980583012	1.973262669	6.87E-07	4.73E-06
ENSMUSG00000075312	Gm13597	0.980552259	1.973220606	0.00459144	0.014036369
ENSMUSG00000043183	Simc1	0.979689885	1.972041463	0.001057636	0.003852395
ENSMUSG00000040034	Nup43	0.979459537	1.971726622	7.47E-05	0.000354939
ENSMUSG00000004085	Map3k20	0.979224122	1.971404907	3.26E-09	3.26E-08
ENSMUSG00000024556	Me2	0.978589243	1.970537552	7.78E-08	6.29E-07
ENSMUSG00000027479	Mapre1	0.97854345	1.970475005	4.77E-14	9.03E-13
ENSMUSG00000051650	B3gnt2	0.977389105	1.968898998	0.001517684	0.00530628
ENSMUSG00000024498	Tcerg1	0.976985134	1.968347762	1.18E-11	1.66E-10
ENSMUSG00000079426	Arpc4	0.975548078	1.966388083	2.58E-09	2.63E-08
ENSMUSG00000033287	Kctd17	0.975409104	1.966198672	8.24E-09	7.78E-08
ENSMUSG00000032575	Manf	0.97496462	1.965592993	1.14E-06	7.52E-06
ENSMUSG00000027947	Il6ra	0.974089794	1.964401452	1.35E-05	7.34E-05
ENSMUSG00000029778	Adcyap1r1	0.973847014	1.964070905	7.74E-06	4.43E-05
ENSMUSG00000031838	Ifi30	0.973602657	1.963738269	6.02E-07	4.18E-06
ENSMUSG00000021752	Kctd6	0.972736178	1.962559206	2.35E-06	1.46E-05
ENSMUSG00000018909	Arrb1	0.972597423	1.962370461	1.57E-09	1.65E-08
ENSMUSG00000021018	Polr2h	0.97189123	1.961410125	2.65E-06	1.64E-05
ENSMUSG00000039753	Fbxl5	0.970429439	1.959423759	1.77E-16	4.37E-15
ENSMUSG00000017999	Ddx27	0.970218637	1.959137475	8.87E-10	9.71E-09
ENSMUSG00000074622	Mafb	0.969522536	1.958192418	7.43E-06	4.27E-05
ENSMUSG00000039201	Tbc1d25	0.969445121	1.958087345	2.85E-05	0.000146549
ENSMUSG00000046727	Cystm1	0.968686324	1.957057744	2.14E-08	1.89E-07
ENSMUSG00000037376	Trmt6	0.968372736	1.9566324	1.72E-09	1.80E-08
ENSMUSG00000040565	Btaf1	0.967755918	1.955796028	1.65E-06	1.05E-05
ENSMUSG00000037860	Aim2	0.967336389	1.955227375	0.000920505	0.003414737
ENSMUSG00000037965	Zc3h7a	0.967244985	1.955103503	4.30E-10	4.93E-09
ENSMUSG00000040345	Arhgap9	0.967233438	1.955087854	5.49E-07	3.84E-06
ENSMUSG00000049625	Tifab	0.967158852	1.95498678	0.000108498	0.000498175
ENSMUSG00000021427	Ssr1	0.965988787	1.953401875	8.79E-13	1.44E-11
ENSMUSG00000039109	F13a1	0.965005964	1.952071591	1.33E-09	1.41E-08
ENSMUSG00000030839	Sergef	0.96456213	1.951471143	0.002461546	0.008104284
ENSMUSG00000005481	Ddx39	0.964452972	1.951323497	2.48E-06	1.54E-05
ENSMUSG00000018736	Ndel1	0.963677197	1.9502745	5.02E-13	8.46E-12
ENSMUSG00000019951	Uhrf1bp1l	0.963598412	1.950167999	5.81E-10	6.57E-09
ENSMUSG00000090622	A930033H14Rik	0.962883876	1.949202363	0.009665772	0.026660892
ENSMUSG00000041180	Hectd2	0.962882233	1.949200143	0.005326183	0.015949867
ENSMUSG00000021886	Gpr65	0.962619706	1.948845479	0.007230196	0.02083654
ENSMUSG00000026042	Col5a2	0.962576305	1.948786852	1.20E-07	9.37E-07
ENSMUSG00000070348	Ccnd1	0.962208773	1.948290455	4.68E-06	2.77E-05
ENSMUSG00000097162	2310010J17Rik	0.961295585	1.947057628	0.001318319	0.004677572
ENSMUSG00000024966	Stip1	0.961229108	1.946967913	1.64E-08	1.48E-07
ENSMUSG00000038552	Fndc4	0.961154051	1.946866624	0.001161181	0.004180576
ENSMUSG00000036966	Spryd3	0.96080752	1.946399049	1.64E-07	1.26E-06
ENSMUSG00000024807	Syvn1	0.960758748	1.946333249	4.19E-08	3.54E-07
ENSMUSG00000083396	Gm15542	0.959640522	1.94482524	0.004609253	0.014086272
[truncated: 3,578 more rows]
