# Supplementary material for: CXCR1 and its downstream NF-κB inflammation signaling pathway as a key target of Guanxinning injection for myocardial ischemia/reperfusion injury
Source: Front Immunol. 2022 Oct 17;13:1007341. doi: 10.3389/fimmu.2022.1007341 (PMC9618804; doi:10.3389/fimmu.2022.1007341)
Supplement: Supplementary file 5 [file Table_3.xls]

gene_id	gene_name	log2FoldChange	FoldChang	pvalue	padj
ENSMUSG00000020469	Myl7	6.599190165	96.95142275	2.71E-05	0.000430444
ENSMUSG00000027574	Nkain4	6.534812271	92.72023197	3.35E-06	8.03E-05
ENSMUSG00000035930	Chst4	6.392128155	83.98898074	6.38E-05	0.00083686
ENSMUSG00000042985	Upk3b	5.455732222	43.88731858	0.005098489	0.024427908
ENSMUSG00000049436	Upk1b	5.317626312	39.88090691	0.005559585	0.026083151
ENSMUSG00000109564	Muc16	5.105996608	34.43960302	0.002634665	0.014770541
ENSMUSG00000110496	Gm45909	5.10257189	34.35794608	0.004713716	1
ENSMUSG00000114526	A930015P04Rik	4.61854582	24.56522964	0.004833458	1
ENSMUSG00000021872	Rnase10	4.466216287	22.10370468	0.008263851	1
ENSMUSG00000023968	Crip3	4.331543074	20.13373707	0.006857018	1
ENSMUSG00000043110	Lrrn4	4.266666513	19.24839853	0.001027251	0.007174576
ENSMUSG00000067276	Capn6	4.263034986	19.20000772	0.001499539	0.009665235
ENSMUSG00000057716	Tmem178b	4.225215583	18.7032306	0.008938331	1
ENSMUSG00000023039	Krt7	4.140852337	17.64090093	0.006594392	0.029710937
ENSMUSG00000065432	Mir208a	3.878306543	14.70573047	0.000841875	0.006142771
ENSMUSG00000043621	Ubxn10	3.837144017	14.29208027	0.002024459	0.012099161
ENSMUSG00000026605	Cenpf	3.825341893	14.17563928	0.001893319	0.011513019
ENSMUSG00000040978	Gm11992	3.675914845	12.78087625	0.000911794	0.006548973
ENSMUSG00000112950	Gm32369	3.603724083	12.15707358	5.95E-07	1.94E-05
ENSMUSG00000021747	4930452B06Rik	3.514848072	11.4307493	0.001693739	0.010588842
ENSMUSG00000003477	Inmt	3.505615928	11.3578348	4.04E-08	2.30E-06
ENSMUSG00000049382	Krt8	3.493014483	11.25906003	0.001609824	0.010211706
ENSMUSG00000024411	Aqp4	3.396191725	10.52823524	0.004288934	0.021472021
ENSMUSG00000037143	Cfap61	3.373084707	10.36095231	0.00026182	0.002504366
ENSMUSG00000027070	Lrp2	3.360605015	10.27171387	0.009743555	0.039964795
ENSMUSG00000041144	Dnah7b	3.291311566	9.790018366	0.000853863	0.006202416
ENSMUSG00000084839	Gm14097	3.244439899	9.47706215	3.35E-05	0.000510595
ENSMUSG00000030731	Syt3	3.240874166	9.453667778	3.22E-06	7.77E-05
ENSMUSG00000090889	Gm17428	3.199828852	9.188496739	6.24E-07	2.01E-05
ENSMUSG00000046607	Hrk	3.055653985	8.314641062	0.006269979	0.028578901
ENSMUSG00000115924	Gm19277	3.03338409	8.187279176	6.75E-05	0.000873215
ENSMUSG00000039883	Lrrc17	3.030082043	8.168561523	0.000106269	0.001243322
ENSMUSG00000056494	Cngb3	2.981852703	7.90000027	0.000136118	0.001506708
ENSMUSG00000030433	Sbk2	2.95357806	7.746679537	8.62E-09	6.19E-07
ENSMUSG00000116056	Gm4544	2.933310224	7.638610473	5.04E-10	6.07E-08
ENSMUSG00000087236	Kif28	2.892090519	7.423453566	0.000218623	0.00216153
ENSMUSG00000035606	Ky	2.87094401	7.315436804	3.22E-15	1.72E-12
ENSMUSG00000106498	Gm43032	2.825034953	7.086311832	6.99E-05	0.0008998
ENSMUSG00000022286	Grhl2	2.814807063	7.036251559	0.001923447	0.011643179
ENSMUSG00000105960	6330410L21Rik	2.800534692	6.966986133	0.009130536	0.038019991
ENSMUSG00000047298	Kcnv2	2.798307146	6.956237289	6.21E-07	2.00E-05
ENSMUSG00000035860	Cdhr3	2.739169706	6.676859608	0.005773498	0.026835206
ENSMUSG00000062257	Opcml	2.678456488	6.401706292	0.000197117	0.001995721
ENSMUSG00000064115	Cadm2	2.667551315	6.353498923	0.004597232	0.022553351
ENSMUSG00000107653	Gm31520	2.659122683	6.316488209	4.47E-05	0.000632093
ENSMUSG00000033633	Clec18a	2.636576284	6.218541647	0.000979689	0.006909549
ENSMUSG00000115234	Gm49130	2.61978117	6.146568336	1.45E-09	1.50E-07
ENSMUSG00000055489	Ano5	2.564557329	5.915734599	0.001200978	0.008102804
ENSMUSG00000050296	Abca12	2.528460665	5.769557463	3.31E-07	1.23E-05
ENSMUSG00000040485	Lrrc52	2.526986484	5.763664997	0.000104644	0.001232418
ENSMUSG00000090799	Klhl33	2.495051116	5.637482759	2.33E-08	1.44E-06
ENSMUSG00000043122	A530016L24Rik	2.483208632	5.591396416	1.89E-08	1.22E-06
ENSMUSG00000077928	Mir208b	2.477540263	5.569470843	3.37E-09	2.86E-07
ENSMUSG00000085558	4930412C18Rik	2.462646522	5.512269871	0.000455494	0.003856049
ENSMUSG00000109904	Gm45819	2.458729934	5.497325611	2.23E-07	9.18E-06
ENSMUSG00000024076	Vit	2.456351536	5.488270299	0.005976801	0.027572125
ENSMUSG00000054013	Tmem179	2.455819572	5.486246986	5.28E-05	0.000718878
ENSMUSG00000034258	Flvcr2	2.452606032	5.474040208	4.24E-06	9.75E-05
ENSMUSG00000025537	Phkg1	2.450154433	5.464745967	2.49E-07	9.93E-06
ENSMUSG00000072902	Gm10435	2.439939194	5.426188606	2.08E-10	2.90E-08
ENSMUSG00000037490	Slc2a12	2.439649665	5.425099754	2.89E-05	0.000455547
ENSMUSG00000108494	Gm45203	2.430199254	5.389678639	0.000395867	0.003466707
ENSMUSG00000030972	Acsm5	2.426370267	5.375393117	2.07E-06	5.38E-05
ENSMUSG00000026824	Kcnj3	2.410195194	5.315462382	7.78E-11	1.18E-08
ENSMUSG00000022309	Angpt1	2.378563141	5.200185692	0.000274058	0.002597392
ENSMUSG00000072852	2310040G07Rik	2.372522726	5.178458567	0.000288793	0.002708199
ENSMUSG00000026424	Gpr37l1	2.371234016	5.173834896	0.000696017	0.005341687
ENSMUSG00000046345	Smco1	2.352571463	5.107337732	1.03E-06	3.03E-05
ENSMUSG00000031766	Slc12a3	2.348549868	5.09312056	0.005722495	0.026635602
ENSMUSG00000036856	Wnt4	2.342549573	5.071981814	0.003241526	0.017312276
ENSMUSG00000005268	Prlr	2.312651346	4.967952384	2.19E-05	0.000359458
ENSMUSG00000106375	Gm43361	2.294475983	4.90575771	0.003658408	0.019024736
ENSMUSG00000033544	Angptl1	2.292578539	4.899309862	0.003245308	0.017326697
ENSMUSG00000023153	Tmem52	2.28061288	4.858843212	0.000391815	0.003446098
ENSMUSG00000028036	Ptgfr	2.2792116	4.854126143	0.000965998	0.006840138
ENSMUSG00000045776	Lrtm1	2.268988243	4.819849982	0.002962145	0.016158596
ENSMUSG00000066279	Chrna10	2.260165254	4.790463513	0.000466945	0.003926016
ENSMUSG00000060882	Kcnd2	2.255154487	4.77385414	2.32E-07	9.41E-06
ENSMUSG00000030217	Art4	2.254019476	4.770099885	5.59E-10	6.63E-08
ENSMUSG00000053964	Lgals4	2.235270401	4.708509371	0.00185618	0.011338839
ENSMUSG00000043085	Tmem82	2.222055213	4.665576032	2.33E-06	5.93E-05
ENSMUSG00000044991	Shld1	2.219331682	4.656776627	2.59E-14	1.26E-11
ENSMUSG00000112182	Gm47845	2.202266072	4.602016232	0.001091875	0.007534923
ENSMUSG00000115610	Gm31251	2.200452958	4.596236258	1.03E-07	4.88E-06
ENSMUSG00000031273	Col4a6	2.188492477	4.558289258	0.000205679	0.002058974
ENSMUSG00000085218	BB218582	2.188490504	4.558283023	3.03E-05	0.000471324
ENSMUSG00000091712	Sec14l5	2.186784589	4.552896265	3.08E-05	0.000477566
ENSMUSG00000024366	Gfra3	2.179119981	4.528772225	0.002014756	0.012054669
ENSMUSG00000023828	Slc22a3	2.160478446	4.470630916	0.00032297	0.00294873
ENSMUSG00000003934	Efnb3	2.149673865	4.437274685	9.66E-09	6.84E-07
ENSMUSG00000034059	Ypel4	2.148833282	4.43469007	0.002057284	0.012235988
ENSMUSG00000070424	Art5	2.146247923	4.426750071	5.61E-07	1.85E-05
ENSMUSG00000059408	Mrgprh	2.137703618	4.400610298	0.00044459	0.003786187
ENSMUSG00000038725	Pkhd1l1	2.132884066	4.385933889	0.002573338	0.014507974
ENSMUSG00000041930	Fam222a	2.132158555	4.383728818	0.001262611	0.008422843
ENSMUSG00000024481	Lvrn	2.130577749	4.378928062	0.0034394	0.018157175
ENSMUSG00000031380	Vegfd	2.116389482	4.336074312	0.000829833	0.00608861
ENSMUSG00000109052	Gm45012	2.108501795	4.312432261	0.001331271	0.008796605
ENSMUSG00000072949	Acot1	2.10368094	4.29804605	1.52E-09	1.55E-07
ENSMUSG00000086596	Susd5	2.100168464	4.287594484	0.000528346	0.004333083
ENSMUSG00000028307	Aldob	2.099100448	4.284421587	6.11E-05	0.00080863
ENSMUSG00000025213	Kazald1	2.097619848	4.280026853	1.30E-05	0.000236395
ENSMUSG00000029096	Htra3	2.087792715	4.250971879	2.48E-07	9.93E-06
ENSMUSG00000001027	Scn4a	2.08261291	4.235736695	0.004415644	0.02193259
ENSMUSG00000108322	5430431A17Rik	2.072789759	4.206993995	5.29E-09	4.14E-07
ENSMUSG00000029727	Cyp3a13	2.062236658	4.176332736	0.005591271	0.026200652
ENSMUSG00000058498	Rnf207	2.059517389	4.168468373	1.42E-09	1.48E-07
ENSMUSG00000034209	Rasl10a	2.058126613	4.164451853	9.60E-06	0.000186611
ENSMUSG00000031385	Plxnb3	2.057064934	4.161388362	0.002427717	0.013867597
ENSMUSG00000029685	Asb15	2.052095006	4.147077493	1.39E-12	3.96E-10
ENSMUSG00000053963	Stum	2.051047192	4.144066608	0.004786188	0.023265665
ENSMUSG00000100457	D830032E09Rik	2.047494166	4.133873282	2.69E-07	1.06E-05
ENSMUSG00000038777	Sema6c	2.025997848	4.072734724	1.04E-05	0.000198304
ENSMUSG00000038816	Ctnnal1	2.018305339	4.051076529	3.04E-13	1.08E-10
ENSMUSG00000073608	Gal3st2c	2.016463719	4.045908573	0.000641109	0.00500407
ENSMUSG00000022357	Klhl38	2.013915212	4.038767824	2.30E-08	1.43E-06
ENSMUSG00000025815	Dhtkd1	2.004169587	4.011577273	3.43E-06	8.19E-05
ENSMUSG00000036098	Myrf	1.99516634	3.986620674	0.000233271	0.002275459
ENSMUSG00000046312	AI464131	1.989832843	3.971909751	5.68E-08	3.03E-06
ENSMUSG00000101693	Gm19461	1.980241651	3.945591648	4.26E-05	0.000609805
ENSMUSG00000022211	Carmil3	1.974261061	3.929269333	0.000168575	0.001781047
ENSMUSG00000097547	B230110C06Rik	1.973736656	3.927841344	0.000125467	0.001420218
ENSMUSG00000067242	Lgi1	1.968833791	3.914515595	0.004312413	0.021564755
ENSMUSG00000071984	Fndc1	1.968190435	3.912770342	0.000115166	0.001324206
ENSMUSG00000099411	2310015D24Rik	1.966797446	3.908994204	0.002200241	0.012871169
ENSMUSG00000004151	Etv1	1.95330969	3.872619318	2.70E-05	0.000429791
ENSMUSG00000048065	Cyb5r2	1.951864599	3.868742209	0.000285354	0.002682232
ENSMUSG00000040724	Kcna2	1.94515373	3.850788082	0.000141789	0.001551253
ENSMUSG00000113735	Gm48607	1.939672405	3.836185289	0.000805062	0.005939511
ENSMUSG00000090084	Srpx	1.93269123	3.8176669	0.000365951	0.003269071
ENSMUSG00000036095	Dgkb	1.92820456	3.805812693	0.005518292	0.025942614
ENSMUSG00000029862	Clcn1	1.926749807	3.801977007	0.000651525	0.005065768
ENSMUSG00000071342	Lsmem1	1.924062704	3.794902195	0.00011486	0.001321635
ENSMUSG00000038077	Kcna6	1.916674696	3.775518264	0.002272512	0.013192761
ENSMUSG00000010492	Uckl1os	1.916577686	3.775264398	0.001208819	0.008141994
ENSMUSG00000071324	Armc2	1.913242098	3.766545867	9.11E-08	4.45E-06
ENSMUSG00000062563	Cys1	1.899709818	3.731381364	1.68E-05	0.000290418
ENSMUSG00000033590	Myo5c	1.899395753	3.730569156	1.28E-07	5.80E-06
ENSMUSG00000033595	Lgi3	1.882908978	3.68817977	0.006622387	0.029786828
ENSMUSG00000029838	Ptn	1.882049389	3.685982928	0.006397412	0.028991348
ENSMUSG00000021573	Tppp	1.865060031	3.64283091	9.69E-06	0.000187647
ENSMUSG00000020431	Adcy1	1.864097039	3.64040015	0.000238288	0.00231875
ENSMUSG00000043719	Col6a6	1.863382467	3.638597493	0.002115864	0.012505461
ENSMUSG00000097504	4930516B21Rik	1.844449945	3.591160032	0.002147129	0.012640673
ENSMUSG00000042251	Pm20d1	1.84014709	3.580465311	9.43E-05	0.001138703
ENSMUSG00000034245	Hdac11	1.8399782	3.580046187	2.92E-11	5.26E-09
ENSMUSG00000026697	Myoc	1.838147019	3.575504995	0.0050034	0.024073135
ENSMUSG00000042109	Csdc2	1.830774576	3.557280098	3.25E-11	5.60E-09
ENSMUSG00000095332	Gm9821	1.820656333	3.532418643	4.80E-06	0.000106743
ENSMUSG00000085069	Gm13111	1.820184505	3.531263567	7.18E-06	0.000147867
ENSMUSG00000063558	Aox1	1.817686711	3.525155042	1.51E-08	1.01E-06
ENSMUSG00000040648	Ppip5k2	1.817373277	3.524389265	2.70E-08	1.64E-06
ENSMUSG00000042793	Lgr6	1.81692291	3.523289224	5.27E-08	2.87E-06
ENSMUSG00000061171	Slc38a11	1.808765917	3.503424769	0.008244174	0.035172103
ENSMUSG00000023999	Kif6	1.808670874	3.503193976	0.006078164	0.027910866
ENSMUSG00000003949	Hlf	1.808611331	3.503049395	1.24E-05	0.000230041
ENSMUSG00000044067	Gpr22	1.80376144	3.491293005	9.99E-07	2.97E-05
ENSMUSG00000049092	Gpr137c	1.797787571	3.476866254	2.32E-05	0.000376505
ENSMUSG00000002346	Slc25a42	1.788997667	3.455747161	1.28E-10	1.85E-08
ENSMUSG00000021314	Amph	1.787815567	3.452916787	0.0052297	0.024900112
ENSMUSG00000114792	Gm6416	1.786562679	3.449919454	0.006458425	0.029188654
ENSMUSG00000056367	Actr3b	1.782782437	3.440891586	5.02E-08	2.77E-06
ENSMUSG00000044749	Abca6	1.779353241	3.432722515	1.49E-05	0.000262395
ENSMUSG00000046318	Ccbe1	1.779134747	3.432202672	0.001602856	0.010180533
ENSMUSG00000035473	Galm	1.777683244	3.428751253	3.05E-07	1.16E-05
ENSMUSG00000038319	Kcnh2	1.77668738	3.42638527	3.56E-09	2.98E-07
ENSMUSG00000039958	Etfbkmt	1.776185526	3.425193579	5.08E-11	8.13E-09
ENSMUSG00000047786	Lix1	1.774909217	3.422164752	0.000208748	0.002083191
ENSMUSG00000039763	Dnajc28	1.77007796	3.41072387	2.29E-12	5.74E-10
ENSMUSG00000097652	Mhrt	1.766042812	3.401197569	1.29E-11	2.56E-09
ENSMUSG00000025933	Tmem14a	1.762630037	3.393161357	0.000735728	0.005553323
ENSMUSG00000027875	Hmgcs2	1.762503111	3.392862846	1.36E-06	3.83E-05
ENSMUSG00000082488	1700119I11Rik	1.756959501	3.379850659	0.005104528	0.024442222
ENSMUSG00000016386	Mpped2	1.749456492	3.362318732	4.47E-05	0.000632093
ENSMUSG00000044162	Tnip3	1.747848534	3.358573343	0.002285832	0.013241292
ENSMUSG00000050211	Pla2g4e	1.747484229	3.357725353	3.49E-06	8.30E-05
ENSMUSG00000034040	Galnt17	1.746444639	3.355306685	6.67E-05	0.000863479
ENSMUSG00000033207	Mamdc2	1.741877498	3.344701581	0.00553131	0.025980938
ENSMUSG00000105434	Gm43359	1.73990099	3.340122441	0.004011769	0.020463855
ENSMUSG00000085419	Gm11734	1.738445141	3.336753565	0.003538714	0.018534856
ENSMUSG00000027765	P2ry1	1.731733607	3.32126677	1.82E-06	4.82E-05
ENSMUSG00000029167	Ppargc1a	1.730649518	3.318771998	7.85E-08	3.98E-06
ENSMUSG00000062329	Cytl1	1.728506231	3.313845245	0.000135672	0.001503845
ENSMUSG00000051890	Klhdc1	1.728342708	3.313469658	1.04E-07	4.92E-06
ENSMUSG00000112593	Gm48882	1.726285078	3.308747221	0.000444878	0.003786187
ENSMUSG00000060548	Tnfrsf19	1.725947947	3.307974119	0.00633193	0.028782702
ENSMUSG00000028373	Astn2	1.721040851	3.296741688	0.002260975	0.013140072
ENSMUSG00000022358	Fbxo32	1.719899135	3.294133754	1.99E-07	8.37E-06
ENSMUSG00000085591	Gm13479	1.719527843	3.293286084	0.002537548	0.01435325
ENSMUSG00000039765	Cc2d2a	1.716479823	3.286335617	1.14E-05	0.000214507
ENSMUSG00000052316	Lrrc15	1.714766593	3.282435342	0.000882557	0.006361799
ENSMUSG00000026039	Sgo2a	1.700776018	3.25075768	0.000409354	0.003551799
ENSMUSG00000040543	Pitpnm3	1.699048843	3.246868246	5.63E-06	0.000122109
ENSMUSG00000107655	Gm44220	1.697525146	3.243440888	0.000200153	0.002013727
ENSMUSG00000028179	Cth	1.691370472	3.229633535	0.004931514	0.023820281
ENSMUSG00000048814	Lonrf2	1.687060741	3.220000118	0.000114066	0.001314389
ENSMUSG00000025175	Fn3k	1.684625995	3.214570507	9.02E-06	0.000178223
ENSMUSG00000037989	Wnk2	1.684018473	3.213217129	3.68E-07	1.34E-05
ENSMUSG00000054477	Kcnn2	1.66806885	3.177889256	5.38E-06	0.000117877
ENSMUSG00000059824	Dbp	1.658056629	3.155911237	4.27E-07	1.50E-05
ENSMUSG00000042428	Mgat3	1.65745438	3.154594086	8.69E-05	0.001072725
ENSMUSG00000116903	AC161607.1	1.656544917	3.152606083	0.001247696	0.008361653
ENSMUSG00000048371	Pdp2	1.65549307	3.150308403	5.68E-08	3.03E-06
ENSMUSG00000044694	2010007H06Rik	1.652950924	3.144762191	0.007489609	0.032772949
ENSMUSG00000032942	Ucp3	1.641337463	3.119548983	0.000118936	0.001359739
ENSMUSG00000028957	Per3	1.640101074	3.116876677	1.21E-05	0.000224428
ENSMUSG00000038020	Rapgefl1	1.639982725	3.116620999	0.005561914	0.026086437
ENSMUSG00000020467	Efemp1	1.634779792	3.105401466	0.000839262	0.006129715
ENSMUSG00000022041	Chrna2	1.632520949	3.10054311	0.002428607	0.013867737
ENSMUSG00000020435	Osbp2	1.626457188	3.087538632	1.20E-06	3.47E-05
ENSMUSG00000029869	Ephb6	1.616011944	3.065265297	0.008243581	0.035172103
ENSMUSG00000038204	Asb10	1.615009504	3.063136172	3.00E-08	1.79E-06
ENSMUSG00000107451	Gm44421	1.61500661	3.063130029	0.000314905	0.00289377
ENSMUSG00000086938	4930481A15Rik	1.614836456	3.062768779	1.42E-05	0.000253069
ENSMUSG00000035944	Ttc38	1.610269902	3.053089541	8.56E-08	4.26E-06
ENSMUSG00000026409	Pfkfb2	1.609383071	3.05121337	4.54E-09	3.64E-07
ENSMUSG00000097357	Gm16793	1.606750828	3.045651411	0.000256438	0.002469856
ENSMUSG00000063919	Srrm4	1.605337738	3.042669719	0.000310749	0.00286779
ENSMUSG00000029563	Foxp2	1.601285741	3.034135974	0.000458808	0.00386775
ENSMUSG00000085336	Gm11732	1.598913241	3.029150463	0.002975127	0.016202857
ENSMUSG00000097317	Gm17281	1.597638549	3.026475241	6.80E-06	0.000142046
ENSMUSG00000037826	Ppm1k	1.59341001	3.017617631	4.01E-07	1.42E-05
ENSMUSG00000047658	Gal3st3	1.592139363	3.014961047	4.51E-05	0.000634971
ENSMUSG00000021943	Gdf10	1.588091316	3.00651325	0.000175736	0.001837316
ENSMUSG00000114005	Gm24474	1.587741021	3.005783338	0.000188831	0.001932595
ENSMUSG00000025964	Adam23	1.586836131	3.003898635	0.006294933	0.028651875
ENSMUSG00000031548	Sfrp1	1.585598642	3.001323111	0.000358972	0.00321569
ENSMUSG00000008658	Rbfox1	1.585321943	3.000747533	1.50E-09	1.54E-07
ENSMUSG00000046480	Scn4b	1.582195537	2.994251774	0.000111685	0.001294401
ENSMUSG00000047146	Tet1	1.578110013	2.985784439	3.87E-05	0.000567091
ENSMUSG00000019828	Grm1	1.566340054	2.961524568	3.89E-07	1.39E-05
ENSMUSG00000024793	Tnfrsf25	1.565897082	2.960615387	0.00157645	0.010066999
ENSMUSG00000031712	Il15	1.562580644	2.953817401	2.11E-09	1.99E-07
ENSMUSG00000070577	Gm572	1.556365869	2.941120449	9.71E-05	0.001164331
ENSMUSG00000078502	Gm13212	1.553018442	2.934304197	1.06E-06	3.08E-05
ENSMUSG00000038065	Mturn	1.551023067	2.930248601	1.70E-06	4.57E-05
ENSMUSG00000078234	Klhdc7a	1.549024813	2.926192768	0.00158357	0.010097153
ENSMUSG00000036086	Zranb3	1.546354596	2.920781824	5.22E-05	0.000710888
ENSMUSG00000022425	Enpp2	1.538226203	2.904371905	0.003518603	0.018459699
ENSMUSG00000019944	Rhobtb1	1.535766147	2.899423648	4.83E-07	1.65E-05
ENSMUSG00000086451	4933431K23Rik	1.534451175	2.896782116	0.004044231	0.020577016
ENSMUSG00000021898	Asb14	1.531100627	2.890062368	4.34E-06	9.89E-05
ENSMUSG00000034771	Tle2	1.528394677	2.884646786	2.27E-06	5.84E-05
ENSMUSG00000026986	Hnmt	1.527249695	2.882358319	4.03E-05	0.000586809
ENSMUSG00000020593	Lpin1	1.522400705	2.872686792	3.60E-18	3.61E-15
ENSMUSG00000109841	E330011O21Rik	1.522212167	2.872311401	0.003487109	0.018336676
ENSMUSG00000026768	Itga8	1.516951809	2.861857443	1.24E-05	0.000229673
ENSMUSG00000047205	Dusp18	1.516217485	2.860401144	1.30E-06	3.67E-05
ENSMUSG00000043629	1700019D03Rik	1.51440729	2.856814358	0.004649253	0.022758889
ENSMUSG00000031618	Nr3c2	1.511186144	2.850442983	1.37E-06	3.83E-05
ENSMUSG00000041762	Gpr155	1.510145067	2.84838679	7.24E-05	0.000924693
ENSMUSG00000078496	Zfp982	1.507233829	2.842644779	0.00031581	0.002898753
ENSMUSG00000031698	Mylk3	1.506500536	2.841200287	2.14E-08	1.34E-06
ENSMUSG00000033610	Pank1	1.500681867	2.829764251	3.85E-07	1.39E-05
ENSMUSG00000026495	Efcab2	1.500298944	2.829013269	7.79E-07	2.43E-05
ENSMUSG00000074623	Gm826	1.498092429	2.824689772	0.000407518	0.003547404
ENSMUSG00000026170	Cyp27a1	1.497629296	2.823783138	2.13E-06	5.50E-05
ENSMUSG00000051041	Olfml1	1.497566207	2.823659657	0.00565161	0.026386822
ENSMUSG00000045008	9030612E09Rik	1.496796292	2.822153171	0.002256159	0.013121604
ENSMUSG00000097776	Gm26795	1.494445763	2.817558888	0.001575387	0.010065006
ENSMUSG00000002266	Zim1	1.492163026	2.813104265	0.002871034	0.015780268
ENSMUSG00000004187	Kifc2	1.491490555	2.811793323	0.000510187	0.004218726
ENSMUSG00000024905	Tesmin	1.489411306	2.807743814	0.0012336	0.008280999
ENSMUSG00000024617	Camk2a	1.485843204	2.800808226	6.31E-08	3.32E-06
ENSMUSG00000112327	Gm36827	1.483243727	2.795766216	0.004066071	0.020668441
ENSMUSG00000067081	Asb18	1.482340169	2.79401578	1.23E-08	8.59E-07
ENSMUSG00000026235	Epha4	1.482021759	2.793399196	6.75E-07	2.14E-05
ENSMUSG00000031647	Mfap3l	1.474167202	2.778232238	1.38E-05	0.000248457
ENSMUSG00000034460	Six4	1.472359184	2.774752675	3.38E-05	0.000513497
ENSMUSG00000021390	Ogn	1.4711378	2.772404567	3.17E-05	0.000489739
ENSMUSG00000006369	Fbln1	1.459190374	2.74954019	0.000255166	0.002460567
ENSMUSG00000040147	Maob	1.457105018	2.745568713	3.81E-05	0.000562362
ENSMUSG00000034614	Pik3ip1	1.45019886	2.732457127	1.03E-07	4.90E-06
ENSMUSG00000034910	Pygo1	1.446677625	2.725796058	7.24E-09	5.36E-07
ENSMUSG00000002032	Tmem25	1.446598135	2.725645876	5.66E-05	0.000757984
ENSMUSG00000059554	Ccdc28a	1.444581358	2.721838295	3.83E-06	8.99E-05
ENSMUSG00000100550	2310039L15Rik	1.444478156	2.721643597	0.000420065	0.003621192
ENSMUSG00000046415	B430212C06Rik	1.441180136	2.715428989	0.000432683	0.003708021
ENSMUSG00000054619	Mettl7a1	1.440696748	2.714519313	3.23E-09	2.80E-07
ENSMUSG00000117285	AC151284.2	1.439880641	2.712984191	0.003578418	0.018675633
ENSMUSG00000021180	Rps6ka5	1.435298847	2.704381807	0.000299069	0.002784928
ENSMUSG00000101304	Plet1os	1.435269867	2.704327483	0.000282395	0.002659094
ENSMUSG00000029093	Sorcs2	1.42918025	2.692936573	0.000438663	0.003743246
ENSMUSG00000090086	AI480526	1.42740549	2.68962584	0.000183614	0.001897387
ENSMUSG00000066026	Dhrs3	1.42449584	2.684206826	2.16E-09	2.01E-07
ENSMUSG00000104156	Gm38102	1.424110017	2.683489079	0.006636353	0.029832856
ENSMUSG00000010064	Slc38a3	1.423030528	2.681481923	5.07E-08	2.78E-06
ENSMUSG00000038569	Rad9b	1.419534441	2.674991749	0.003698272	0.019163773
ENSMUSG00000033308	Dpyd	1.417347744	2.670940326	0.00084248	0.006142771
ENSMUSG00000047216	Cdh19	1.415432776	2.667397393	0.002275207	0.013198836
ENSMUSG00000033578	Tmem35a	1.411236041	2.659649329	0.003506013	0.018405708
ENSMUSG00000015843	Rxrg	1.408067503	2.653814449	1.76E-06	4.71E-05
ENSMUSG00000021236	Entpd5	1.406283259	2.650534389	8.64E-08	4.27E-06
ENSMUSG00000015365	Mov10l1	1.392465934	2.625270233	2.12E-05	0.000350284
ENSMUSG00000027253	Lrp4	1.39126818	2.623091586	0.000343574	0.003107295
ENSMUSG00000042961	Egflam	1.387523672	2.616292191	9.67E-06	0.000187447
ENSMUSG00000086350	B230369F24Rik	1.384593127	2.610983113	0.00016633	0.001764311
ENSMUSG00000050541	Adra1b	1.382526793	2.607246147	2.93E-06	7.21E-05
ENSMUSG00000052934	Fbxo31	1.382425866	2.607063758	2.32E-09	2.12E-07
ENSMUSG00000041351	Rap1gap	1.381844956	2.60601422	4.51E-06	0.000101982
ENSMUSG00000038663	Fsd2	1.377839409	2.59878883	6.91E-08	3.55E-06
ENSMUSG00000100510	AV026068	1.376715547	2.596765157	1.22E-06	3.50E-05
ENSMUSG00000033044	Dhrs7c	1.375711136	2.594957906	4.34E-08	2.44E-06
ENSMUSG00000031147	Magix	1.374490119	2.592762606	8.57E-08	4.26E-06
ENSMUSG00000030087	Klf15	1.373215456	2.590472837	4.79E-09	3.79E-07
ENSMUSG00000114196	Gm47547	1.372523833	2.589231272	9.97E-06	0.000192103
ENSMUSG00000002475	Abhd3	1.371563955	2.587509133	0.001722843	0.010712259
ENSMUSG00000023963	Cyp39a1	1.368757787	2.582481094	0.000197633	0.001995895
ENSMUSG00000023267	Gabrr2	1.367895136	2.580937375	0.008354136	0.035568368
ENSMUSG00000026888	Grb14	1.36418927	2.574316203	3.68E-08	2.14E-06
ENSMUSG00000032121	Tmem218	1.357436156	2.562294239	2.11E-05	0.000348813
ENSMUSG00000086095	Gm15328	1.35667871	2.560949332	0.003432925	0.018134946
ENSMUSG00000087543	Gm16576	1.355491632	2.558843	0.000385477	0.003411152
ENSMUSG00000041193	Pla2g5	1.355461209	2.558789041	0.002565558	0.014474304
ENSMUSG00000026389	Steap3	1.355195352	2.558317556	4.36E-06	9.91E-05
ENSMUSG00000036782	Klhl13	1.353465766	2.555252335	0.000514217	0.004239673
ENSMUSG00000033594	Spata2l	1.353354739	2.555055695	0.000401807	0.003511044
ENSMUSG00000050592	Fam78a	1.348951532	2.547269373	1.39E-05	0.000249863
ENSMUSG00000048582	Gja3	1.348231616	2.545998582	3.24E-05	0.000497776
ENSMUSG00000031840	Rab3a	1.347123811	2.544044332	7.14E-06	0.000147722
ENSMUSG00000031842	Pde4c	1.345743848	2.541612072	1.76E-05	0.000301899
ENSMUSG00000042978	Sbk1	1.344599944	2.539597643	1.98E-08	1.26E-06
ENSMUSG00000036560	Lgi4	1.343612107	2.537859334	0.000223242	0.002198224
ENSMUSG00000064202	4430402I18Rik	1.343391636	2.537471531	3.44E-07	1.26E-05
ENSMUSG00000025993	Slc40a1	1.34104014	2.533338991	6.35E-07	2.04E-05
ENSMUSG00000030996	Art1	1.341010328	2.533286643	1.91E-05	0.000322477
ENSMUSG00000040498	Igsf23	1.335557628	2.523730097	0.004534579	0.022347799
ENSMUSG00000046709	Mapk10	1.335429536	2.523506033	2.04E-08	1.29E-06
ENSMUSG00000046532	Ar	1.334683955	2.522202228	0.000957968	0.006792282
ENSMUSG00000027656	Wisp2	1.333561024	2.52023982	0.007897834	0.034115321
ENSMUSG00000040740	Slc25a34	1.333041814	2.519332978	4.81E-05	0.000667713
ENSMUSG00000037206	Islr	1.331433287	2.516525623	0.000127717	0.001436551
ENSMUSG00000056973	Ces1d	1.328638525	2.511655374	0.000119518	0.001365423
ENSMUSG00000097353	A430046D13Rik	1.328331688	2.511121245	2.65E-06	6.60E-05
ENSMUSG00000006958	Chrd	1.328057393	2.510643858	0.002970138	0.016181192
ENSMUSG00000074170	Plekhf1	1.324963095	2.505264789	4.93E-07	1.68E-05
ENSMUSG00000071335	Mfsd4b3	1.324895696	2.505147753	0.001592926	0.010132604
ENSMUSG00000051067	Lingo3	1.323663655	2.503009306	0.0094284	0.038951427
ENSMUSG00000038583	Pln	1.320791032	2.498030396	4.45E-06	0.000100804
ENSMUSG00000001942	Siae	1.319518762	2.495828429	4.29E-06	9.82E-05
ENSMUSG00000031853	Map3k21	1.318963032	2.494867215	0.002585784	0.014565101
ENSMUSG00000029575	Mmab	1.318473435	2.494020693	1.00E-07	4.81E-06
ENSMUSG00000053646	Plxnb1	1.318226053	2.493593075	2.65E-07	1.04E-05
ENSMUSG00000029438	Bcl7a	1.317490354	2.492321797	3.00E-06	7.31E-05
ENSMUSG00000028088	Fmo5	1.316612175	2.490805164	1.30E-07	5.89E-06
ENSMUSG00000036655	Colec11	1.316509297	2.490627552	3.12E-05	0.000483177
ENSMUSG00000037818	Abhd18	1.315210947	2.488387125	1.62E-07	7.09E-06
ENSMUSG00000097616	1110019D14Rik	1.31477012	2.487626894	0.004485717	0.022172677
ENSMUSG00000062209	Erbb4	1.311355103	2.481745374	0.000395506	0.003465434
ENSMUSG00000023094	Msrb2	1.30873688	2.477245553	9.80E-09	6.92E-07
ENSMUSG00000105881	4932422M17Rik	1.306202565	2.47289771	0.00926756	0.038475506
ENSMUSG00000051984	Sec31b	1.305624878	2.471907706	4.33E-06	9.89E-05
ENSMUSG00000061535	C1qtnf7	1.305243642	2.471254584	0.00440619	0.021896972
ENSMUSG00000071711	Mpst	1.303237933	2.467821306	1.32E-07	5.95E-06
ENSMUSG00000023259	Slc26a6	1.302766806	2.467015545	3.45E-05	0.000523639
ENSMUSG00000036528	Ppfibp2	1.302401458	2.466390877	2.41E-05	0.000389032
ENSMUSG00000104453	Gm37829	1.300575981	2.463272066	5.93E-07	1.94E-05
ENSMUSG00000034853	Acot11	1.298821415	2.460278124	4.99E-05	0.000687421
ENSMUSG00000021234	Fam161b	1.298646312	2.459979533	1.03E-05	0.000197312
ENSMUSG00000047875	Gpr157	1.298621804	2.459937744	1.59E-11	3.07E-09
ENSMUSG00000048096	Lmod1	1.297566515	2.45813903	0.000462619	0.003895778
ENSMUSG00000043795	Prr33	1.295153928	2.454031773	0.000232945	0.002273772
ENSMUSG00000030074	Gxylt2	1.289488186	2.444413215	0.004244046	0.021336122
ENSMUSG00000043631	Ecm2	1.281755852	2.431347073	0.000405193	0.003530997
ENSMUSG00000031613	Hpgd	1.28096314	2.430011498	0.009748754	0.039975883
ENSMUSG00000054074	Skida1	1.280606407	2.429410707	0.003788479	0.019523831
ENSMUSG00000022371	Col14a1	1.279617458	2.427745948	0.000881928	0.006360123
ENSMUSG00000078866	Zfp970	1.277572383	2.424306963	3.45E-07	1.26E-05
ENSMUSG00000041329	Atp1b2	1.277511898	2.424205326	1.47E-05	0.000260399
ENSMUSG00000075324	Fign	1.276501868	2.422508736	7.22E-05	0.000923088
ENSMUSG00000021200	Asb2	1.276056712	2.421761366	1.05E-07	4.97E-06
ENSMUSG00000051098	Mblac2	1.274873739	2.419776397	0.000773945	0.005757676
ENSMUSG00000032010	Usp2	1.271903932	2.414800378	3.94E-08	2.25E-06
ENSMUSG00000026532	Spta1	1.271474585	2.414081839	0.003683873	0.019107707
ENSMUSG00000038403	Hfe2	1.270753639	2.412875771	1.71E-07	7.46E-06
ENSMUSG00000009210	Prr29	1.26884849	2.409691555	0.00882406	0.03710553
ENSMUSG00000015944	Castor2	1.268651919	2.40936325	3.01E-05	0.000468824
ENSMUSG00000032411	Tfdp2	1.268493772	2.409099152	2.88E-09	2.53E-07
ENSMUSG00000038522	Mfsd4b1	1.268280609	2.408743226	0.001689657	0.010575494
ENSMUSG00000030630	Fah	1.266807538	2.406285021	9.47E-07	2.86E-05
ENSMUSG00000034810	Scn7a	1.265734383	2.404495762	0.001034206	0.007204635
ENSMUSG00000018566	Slc2a4	1.260956237	2.396545344	2.13E-05	0.000350471
ENSMUSG00000035112	Wnk4	1.259169986	2.393579935	0.001092626	0.007536862
ENSMUSG00000056185	Snx32	1.258157612	2.391900891	3.56E-05	0.000535501
ENSMUSG00000006715	Gmnn	1.257941245	2.391542194	5.14E-05	0.000702113
ENSMUSG00000039891	Txlnb	1.257456637	2.390738999	1.34E-07	5.98E-06
ENSMUSG00000063488	Zkscan7	1.25594103	2.388228754	0.000489169	0.004080738
ENSMUSG00000063428	Ddo	1.255688231	2.387810309	5.24E-07	1.75E-05
ENSMUSG00000044676	Zfp612	1.252462208	2.38247687	6.18E-05	0.000815729
ENSMUSG00000026012	Cd28	1.251294747	2.380549697	0.002308992	0.013341675
ENSMUSG00000097412	1810014B01Rik	1.249439652	2.377490625	2.92E-05	0.000457598
ENSMUSG00000030889	Vwa3a	1.24472343	2.369731212	6.44E-06	0.000136452
ENSMUSG00000053279	Aldh1a1	1.244668574	2.36964111	0.000198617	0.002003301
ENSMUSG00000086040	Wipf3	1.242968336	2.366850096	1.19E-07	5.49E-06
ENSMUSG00000031767	Nudt7	1.239406715	2.361014195	3.97E-09	3.28E-07
ENSMUSG00000034442	Trmt5	1.239253764	2.360763899	6.23E-07	2.01E-05
ENSMUSG00000032034	Kcnj5	1.237386918	2.357711047	1.24E-06	3.53E-05
ENSMUSG00000037762	Slc16a9	1.237242806	2.357475547	0.002291881	0.013271534
ENSMUSG00000025577	Cbx2	1.235555691	2.354720281	0.006660874	0.029926289
ENSMUSG00000036242	Armh4	1.234741193	2.353391259	0.00184273	0.011273875
ENSMUSG00000025478	Dpysl4	1.233080272	2.350683446	0.00058913	0.004701594
ENSMUSG00000109697	Gm34030	1.232971546	2.350506297	0.001594799	0.010140491
ENSMUSG00000068874	Selenbp1	1.232744748	2.350136818	4.28E-05	0.000611766
ENSMUSG00000079105	C7	1.232089336	2.349069399	0.002890551	0.015844612
ENSMUSG00000048756	Foxo3	1.231550358	2.348191971	5.23E-07	1.75E-05
ENSMUSG00000030838	Ush1c	1.231074176	2.347417046	0.007452211	0.032639339
ENSMUSG00000044072	Eml6	1.230536176	2.346541827	8.50E-06	0.000169872
ENSMUSG00000022389	Tef	1.229572064	2.344974223	6.49E-08	3.41E-06
ENSMUSG00000087331	1810021B22Rik	1.226693166	2.340299493	0.00640738	0.029023472
ENSMUSG00000040441	Slc26a10	1.226663444	2.340251279	6.29E-06	0.000134223
ENSMUSG00000028919	Arhgef19	1.224675851	2.337029347	2.96E-05	0.000463215
ENSMUSG00000020620	Abca8b	1.223498901	2.335123577	4.15E-05	0.000598392
ENSMUSG00000000876	Pxmp4	1.22262963	2.333717013	8.14E-07	2.52E-05
ENSMUSG00000039395	Mreg	1.221262567	2.331506686	1.10E-06	3.20E-05
ENSMUSG00000022323	Rida	1.220893518	2.330910351	0.00058576	0.004684221
ENSMUSG00000025089	Gfra1	1.220415821	2.330138681	0.002416417	0.013817832
ENSMUSG00000043496	Tril	1.218778496	2.327495689	0.000140728	0.001541674
ENSMUSG00000021222	Dcaf4	1.218480124	2.327014377	4.60E-06	0.000103602
ENSMUSG00000097222	1010001N08Rik	1.218463606	2.326987734	0.000391457	0.003446098
ENSMUSG00000048416	Mlf1	1.217905918	2.326088388	8.37E-06	0.000168039
ENSMUSG00000075273	Ttc30b	1.21496258	2.321347618	1.99E-05	0.000332756
ENSMUSG00000020682	Mmp28	1.214917781	2.321275535	0.000582144	0.00466443
ENSMUSG00000047419	Cmya5	1.213427013	2.318878151	9.13E-08	4.45E-06
ENSMUSG00000002908	Kcnn1	1.212126976	2.316789512	1.35E-06	3.82E-05
ENSMUSG00000040136	Abcc8	1.211159427	2.315236269	0.00027254	0.002586066
ENSMUSG00000056598	Drc3	1.210219613	2.313728547	0.002322	0.01337182
ENSMUSG00000018263	Tbx5	1.210112854	2.313557338	3.20E-07	1.20E-05
ENSMUSG00000079484	Phyhd1	1.209639633	2.312798588	0.004759286	0.023177102
ENSMUSG00000030513	Pcsk6	1.209136832	2.311992684	0.00053702	0.00438179
ENSMUSG00000038637	Lrrc56	1.204433608	2.304467797	0.002283898	0.013234875
ENSMUSG00000042073	Abhd14b	1.203702019	2.303299501	0.000217898	0.002155699
ENSMUSG00000024084	Qpct	1.203244368	2.302568965	0.00422155	0.021234746
ENSMUSG00000021456	Fbp2	1.202130533	2.300791949	0.001921953	0.011638534
ENSMUSG00000032827	Ppp1r9a	1.200250101	2.297795013	8.39E-05	0.001043838
ENSMUSG00000039976	Tbc1d16	1.19818979	2.294515878	4.62E-09	3.68E-07
ENSMUSG00000001334	Fndc5	1.19250788	2.285496928	3.88E-07	1.39E-05
ENSMUSG00000001151	Pcnt	1.191402183	2.283745969	1.10E-05	0.000209
ENSMUSG00000026407	Cacna1s	1.190625812	2.282517327	0.000176625	0.001841801
ENSMUSG00000038332	Sesn1	1.189876414	2.281331997	5.06E-07	1.71E-05
ENSMUSG00000087221	BC037032	1.188742068	2.279538961	0.002685781	0.015009822
ENSMUSG00000024403	Atp6v1g2	1.188411175	2.279016192	0.000213021	0.002116604
ENSMUSG00000036022	Fam122b	1.186692366	2.276302618	0.008928213	0.03747463
ENSMUSG00000025766	D3Ertd751e	1.186593636	2.276146845	2.25E-06	5.79E-05
ENSMUSG00000066842	Hmcn1	1.18608923	2.275351181	3.87E-05	0.000567091
ENSMUSG00000022383	Ppara	1.184664513	2.273105292	1.67E-05	0.000289011
ENSMUSG00000073968	Trim68	1.181425975	2.268008386	0.000539696	0.004394665
ENSMUSG00000051331	Cacna1c	1.180565994	2.266656845	5.93E-08	3.14E-06
ENSMUSG00000042589	Cux2	1.180470385	2.266506636	0.00010671	0.001246248
ENSMUSG00000032816	Igdcc4	1.18007072	2.26587884	0.000138674	0.00152761
ENSMUSG00000042010	Acacb	1.179327029	2.264711109	1.74E-07	7.55E-06
ENSMUSG00000085028	Slc2a4rg-ps	1.178601716	2.263572814	0.004752033	0.023156614
ENSMUSG00000005373	Mlxipl	1.17727907	2.261498549	3.89E-07	1.39E-05
ENSMUSG00000043065	Spice1	1.176879882	2.260872887	0.000734798	0.005548917
ENSMUSG00000074749	Kiz	1.174555956	2.257233954	1.57E-06	4.31E-05
ENSMUSG00000030739	Myh14	1.17319084	2.255099109	9.76E-08	4.71E-06
ENSMUSG00000037813	D630003M21Rik	1.171712786	2.252789923	0.000593435	0.004728667
ENSMUSG00000020546	Stxbp4	1.171370671	2.252255769	6.57E-05	0.000854907
ENSMUSG00000041797	Abca9	1.170631986	2.251102871	0.001138702	0.0077611
ENSMUSG00000028551	Cdkn2c	1.170004355	2.250123762	4.88E-05	0.000676121
ENSMUSG00000020747	Tmem94	1.169323254	2.249061722	3.27E-08	1.92E-06
ENSMUSG00000006611	Hfe	1.167875169	2.24680539	3.14E-08	1.87E-06
ENSMUSG00000047085	Lrrc4b	1.167870354	2.246797891	0.006489822	0.029322281
ENSMUSG00000038967	Pdk2	1.166760784	2.245070553	3.53E-09	2.98E-07
ENSMUSG00000047793	Sned1	1.165498375	2.243106898	0.005248641	0.024953243
ENSMUSG00000039496	Cdnf	1.164368248	2.24135046	1.60E-06	4.35E-05
ENSMUSG00000034949	Zfr2	1.162751938	2.23884079	0.001878294	0.011443375
ENSMUSG00000027589	Pcmtd2	1.161433086	2.23679507	3.67E-06	8.67E-05
ENSMUSG00000019124	Scrn1	1.159911063	2.234436527	0.003329857	0.017654527
ENSMUSG00000041594	Tmtc4	1.159413602	2.233666196	7.07E-05	0.000909054
ENSMUSG00000020866	Cacna1g	1.159380853	2.233615491	0.000694175	0.005335219
ENSMUSG00000031808	Slc27a1	1.158450276	2.232175215	4.59E-06	0.000103524
ENSMUSG00000023960	Enpp5	1.157385648	2.230528602	0.000190315	0.001942812
ENSMUSG00000073236	2500004C02Rik	1.155487203	2.227595375	0.008216539	0.03512258
ENSMUSG00000097184	4632428C04Rik	1.153172985	2.224024969	0.001454899	0.009424722
ENSMUSG00000032363	Adamts7	1.15096681	2.220626581	0.000136528	0.001510198
ENSMUSG00000022235	Cmbl	1.150384088	2.219729823	5.54E-05	0.000746177
ENSMUSG00000038949	Cnst	1.150137263	2.219350091	7.70E-06	0.000156141
ENSMUSG00000041757	Plekha6	1.149943911	2.219052671	0.000348026	0.003142241
ENSMUSG00000000296	Tpd52l1	1.149938702	2.219044658	0.000448325	0.003807433
ENSMUSG00000042359	Osbpl6	1.149203932	2.217914779	2.28E-05	0.000371919
ENSMUSG00000028427	Aqp7	1.149049196	2.217676909	6.27E-06	0.000134077
ENSMUSG00000050821	Fam131a	1.148463098	2.216776156	4.38E-06	9.94E-05
ENSMUSG00000020728	Cep112	1.1462845	2.213431153	0.002618905	0.014702768
ENSMUSG00000028278	Rragd	1.145495617	2.212221152	1.80E-06	4.80E-05
ENSMUSG00000015085	Entpd2	1.145402923	2.212079021	0.001260838	0.008414518
ENSMUSG00000018830	Myh11	1.144698605	2.210999357	0.000973392	0.006878339
ENSMUSG00000032340	Neo1	1.143179864	2.208673037	1.03E-05	0.000197539
ENSMUSG00000049038	Mterf2	1.142314943	2.207349296	3.37E-06	8.07E-05
ENSMUSG00000036863	Syde2	1.14188755	2.206695474	0.000103225	0.00122019
ENSMUSG00000031286	Glt28d2	1.138480142	2.201489773	0.002298504	0.013300269
ENSMUSG00000054474	Thnsl2	1.137731533	2.200347724	0.000980628	0.0069101
ENSMUSG00000017493	Igfbp4	1.137201043	2.199538788	0.001164941	0.007896261
ENSMUSG00000001665	Gstt3	1.136677934	2.198741399	0.009840974	0.040230443
ENSMUSG00000078937	Cpt1b	1.136577073	2.198587687	0.000579875	0.004650907
ENSMUSG00000019945	Cabcoco1	1.135218365	2.196518066	0.001869577	0.011399961
ENSMUSG00000035189	Ano4	1.133884961	2.194488882	0.008545106	0.036198614
ENSMUSG00000070802	Pnmal2	1.133822046	2.194393183	0.002080342	0.012322794
ENSMUSG00000038807	Rap1gap2	1.132941466	2.193054198	1.90E-06	5.01E-05
ENSMUSG00000044937	Ttc41	1.13171075	2.191184172	0.003562433	0.018618884
ENSMUSG00000057176	Ccdc189	1.131310161	2.190575837	0.007145761	0.031625769
ENSMUSG00000020333	Acsl6	1.12960748	2.187992025	0.004204487	0.021177877
ENSMUSG00000045875	Adra1a	1.128941738	2.186982593	0.001054976	0.007315338
ENSMUSG00000022574	Naprt	1.124953303	2.180944872	8.86E-05	0.001086804
ENSMUSG00000032177	Pde4a	1.121842368	2.176247089	2.07E-08	1.30E-06
ENSMUSG00000034858	Fam214a	1.11993064	2.173365234	0.000175289	0.001835559
ENSMUSG00000090150	Acad11	1.116747426	2.16857513	4.59E-08	2.56E-06
ENSMUSG00000055862	Izumo4	1.115313991	2.166421544	0.002145564	0.012639021
ENSMUSG00000021221	Dpf3	1.114436068	2.165103613	0.003132889	0.016880015
ENSMUSG00000085793	Lin52	1.114391988	2.165037462	1.02E-05	0.000196149
ENSMUSG00000019990	Pde7b	1.11422949	2.164793616	0.001396425	0.009114319
ENSMUSG00000021994	Wnt5a	1.113637927	2.163906146	0.000509637	0.004216351
ENSMUSG00000029095	Ablim2	1.111199981	2.160252545	0.000476305	0.003990052
ENSMUSG00000068747	Sort1	1.110534286	2.159255982	0.000203479	0.00204259
ENSMUSG00000022853	Ehhadh	1.110409055	2.159068559	0.000329314	0.002996942
ENSMUSG00000030306	Tmtc1	1.110390428	2.159040682	0.000127417	0.001436551
ENSMUSG00000049588	Ccdc69	1.108881163	2.156783198	0.001991946	0.011961925
ENSMUSG00000022442	Ttll1	1.108699395	2.156511478	5.76E-05	0.000769663
ENSMUSG00000026544	Dusp23	1.106155333	2.152712017	0.000266522	0.002536471
ENSMUSG00000001663	Gstt1	1.106155192	2.152711806	0.000260548	0.002499521
ENSMUSG00000041794	Myrip	1.102265749	2.146916005	0.004257796	0.021378407
ENSMUSG00000023912	Slc25a27	1.101336047	2.145532935	0.006112486	0.02802854
ENSMUSG00000041577	Prelp	1.098180536	2.140845281	5.92E-05	0.000787079
ENSMUSG00000019718	L3hypdh	1.096929008	2.138988918	0.009035266	0.037764903
ENSMUSG00000022994	Adcy6	1.096923607	2.13898091	9.41E-08	4.55E-06
ENSMUSG00000025092	Hspa12a	1.096518586	2.138380499	0.000611726	0.004833752
ENSMUSG00000025221	Kcnip2	1.095262597	2.136519666	1.91E-06	5.01E-05
ENSMUSG00000074264	Amy1	1.093061933	2.133263137	0.001012083	0.007085026
ENSMUSG00000054263	Lifr	1.092767858	2.132828344	0.000101859	0.001206707
ENSMUSG00000035919	Bbs9	1.091814818	2.131419868	0.000433654	0.003712364
ENSMUSG00000072294	Klf12	1.088447364	2.126450635	2.64E-05	0.00042218
ENSMUSG00000042436	Mfap4	1.087420846	2.124938145	0.001475852	0.009527899
ENSMUSG00000031666	Rbl2	1.085321769	2.121848673	1.49E-05	0.000262395
ENSMUSG00000040841	Six5	1.084956591	2.121311654	1.68E-05	0.000290418
ENSMUSG00000044393	Dsg2	1.0825971	2.117845138	0.000115514	0.001326302
ENSMUSG00000078486	Perm1	1.081616698	2.116406418	3.37E-05	0.000513055
ENSMUSG00000022562	Oplah	1.080209788	2.114343513	8.27E-07	2.55E-05
ENSMUSG00000021185	Dglucy	1.080145608	2.114249457	3.62E-05	0.000542577
ENSMUSG00000056666	Retsat	1.079014355	2.112592271	4.24E-05	0.000608396
ENSMUSG00000033083	Tbc1d4	1.078620811	2.112016068	5.64E-05	0.000757611
ENSMUSG00000032606	Nicn1	1.078475166	2.111802864	0.00034412	0.003110481
ENSMUSG00000001604	Tcea3	1.078227733	2.111440705	8.53E-06	0.000170441
ENSMUSG00000021830	Txndc16	1.076802085	2.109355244	0.001099362	0.007560536
ENSMUSG00000025241	Fyco1	1.075397597	2.10730275	4.20E-07	1.48E-05
ENSMUSG00000053985	Zfp14	1.075269946	2.107116303	0.000832353	0.006095931
ENSMUSG00000064343	mt-Tq	1.073757655	2.104908695	0.003446856	0.01819054
ENSMUSG00000033059	Pygb	1.072949125	2.103729371	6.18E-06	0.000132653
ENSMUSG00000021913	Ogdhl	1.072367462	2.102881365	1.27E-07	5.79E-06
ENSMUSG00000040653	Ppp1r14c	1.070969696	2.100844959	1.68E-05	0.000290418
ENSMUSG00000031700	Gpt2	1.070330052	2.09991372	5.78E-06	0.000124558
ENSMUSG00000087259	2610035D17Rik	1.070280878	2.099842146	0.002255486	0.013121604
ENSMUSG00000075590	Nrbp2	1.069061626	2.098068274	0.000315649	0.002898753
ENSMUSG00000033400	Agl	1.065093509	2.092305488	1.34E-07	5.98E-06
ENSMUSG00000030515	Tarsl2	1.063416587	2.089874903	2.14E-07	8.91E-06
ENSMUSG00000097277	2900076A07Rik	1.062592726	2.088681806	0.000452434	0.003836225
ENSMUSG00000003476	Crhr2	1.061383585	2.086931988	0.002210883	0.01290985
ENSMUSG00000038122	Tbc1d32	1.06066099	2.08588698	0.000518457	0.004267279
ENSMUSG00000032648	Pygm	1.057858799	2.081839429	2.02E-08	1.28E-06
ENSMUSG00000096146	Kcnj11	1.054478038	2.076966631	1.13E-05	0.00021314
ENSMUSG00000032186	Tmod2	1.054156889	2.076504343	0.001161481	0.007879476
ENSMUSG00000020326	Ccng1	1.053757745	2.075929925	1.51E-06	4.17E-05
ENSMUSG00000074652	Myh7b	1.052523987	2.074155399	0.0005	0.004151634
ENSMUSG00000046949	Nqo2	1.05100813	2.071977203	3.31E-06	7.96E-05
ENSMUSG00000067071	Hes6	1.050354361	2.071038482	6.80E-05	0.000877143
ENSMUSG00000041828	Abca8a	1.049483028	2.069788031	0.0004106	0.003558752
ENSMUSG00000074064	Mlycd	1.049041514	2.069154702	1.25E-05	0.000230239
ENSMUSG00000028600	Podn	1.048406685	2.068244413	9.82E-05	0.001170892
ENSMUSG00000048486	Fitm2	1.048347202	2.068159141	4.19E-05	0.000602362
ENSMUSG00000047635	2810006K23Rik	1.047830851	2.067419064	0.000190928	0.001946595
ENSMUSG00000073758	Sh3d21	1.047694507	2.067223689	0.003185567	0.017081763
ENSMUSG00000027820	Mme	1.047376097	2.066767492	0.002947864	0.016092683
ENSMUSG00000030614	Tmem126b	1.046602243	2.065659185	3.84E-06	8.99E-05
ENSMUSG00000073418	C4b	1.046525208	2.065548889	0.005463009	0.025735594
ENSMUSG00000056665	Them6	1.046016467	2.064820639	0.000740813	0.005581186
ENSMUSG00000026791	Slc2a8	1.045385888	2.063918335	3.49E-05	0.000527636
ENSMUSG00000001520	Nrip2	1.044994278	2.063358175	0.008566712	0.036269943
ENSMUSG00000003420	Fcgrt	1.043989992	2.061922334	0.000555934	0.004499444
ENSMUSG00000026639	Lamb3	1.043418839	2.061106195	0.007908574	0.034134335
ENSMUSG00000022594	Lynx1	1.043340472	2.060994239	2.63E-05	0.000421932
ENSMUSG00000039137	Whrn	1.04187661	2.058904066	0.000579648	0.004650907
ENSMUSG00000033715	Akr1c14	1.041761487	2.058739778	0.008299489	0.035373315
ENSMUSG00000055632	Hmcn2	1.039626567	2.05569548	0.004206076	0.021177877
ENSMUSG00000028601	Echdc2	1.037167826	2.052195004	4.69E-07	1.61E-05
ENSMUSG00000021286	Zfyve21	1.033814771	2.047430912	3.21E-05	0.000493606
ENSMUSG00000111080	Gm20300	1.033188206	2.046541902	6.44E-06	0.000136452
ENSMUSG00000066235	Pomgnt2	1.032566555	2.045660247	1.97E-06	5.15E-05
ENSMUSG00000033327	Tnxb	1.032464902	2.045516114	0.000106473	0.001244802
ENSMUSG00000021906	Oxnad1	1.030977005	2.043407595	6.59E-07	2.10E-05
ENSMUSG00000107881	Gm44250	1.029748843	2.041668789	0.000525664	0.004313296
ENSMUSG00000036975	Tmem177	1.02668555	2.037338286	1.94E-05	0.000326842
ENSMUSG00000026043	Col3a1	1.026432147	2.036980468	0.002750798	0.015276472
ENSMUSG00000022428	Cby1	1.026050852	2.036442179	0.000409173	0.003551799
ENSMUSG00000020034	Tcp11l2	1.02566618	2.035899266	2.34E-06	5.93E-05
ENSMUSG00000083282	Ctsf	1.025520503	2.035693699	0.000110082	0.00127767
ENSMUSG00000029061	Mmp23	1.024109898	2.033704259	0.003635855	0.018916566
ENSMUSG00000094786	Gm14403	1.024050782	2.033620928	1.54E-05	0.000270069
ENSMUSG00000058586	Serhl	1.023895271	2.033401731	3.60E-05	0.000540174
ENSMUSG00000069094	Pde7a	1.02370801	2.033137814	8.12E-05	0.001015057
ENSMUSG00000026971	Itgb6	1.023681868	2.033100973	0.005289634	0.025037814
ENSMUSG00000056698	Elmod3	1.023510771	2.032859871	3.98E-06	9.27E-05
ENSMUSG00000054958	Nt5c1a	1.022130755	2.030916261	0.006504206	0.029373398
ENSMUSG00000042340	Ctf1	1.022104083	2.030878714	0.004697276	0.022951885
ENSMUSG00000102752	Gm7694	1.021462797	2.029976178	0.000456578	0.003859347
ENSMUSG00000039648	Kyat1	1.021157018	2.02954597	7.13E-07	2.26E-05
ENSMUSG00000029469	Ift81	1.020067282	2.028013537	0.000203711	0.002043109
ENSMUSG00000053411	Cbx7	1.019771621	2.027597964	5.14E-05	0.000702113
ENSMUSG00000053199	Arhgap20	1.019749609	2.027567028	0.000621322	0.004883078
ENSMUSG00000074207	Adh1	1.019633586	2.027403977	0.00075582	0.005654351
ENSMUSG00000078861	Zfp931	1.019591494	2.027344825	0.003063359	0.016581891
ENSMUSG00000024036	Slc37a1	1.018287046	2.025512581	1.87E-05	0.000316633
ENSMUSG00000042155	Klhl23	1.017922794	2.025001244	0.000105123	0.001235336
ENSMUSG00000028607	Cpt2	1.015967996	2.0222593	3.59E-06	8.53E-05
ENSMUSG00000066643	Wdr35	1.013828466	2.019262494	8.98E-05	0.001096734
ENSMUSG00000026574	Dpt	1.01262871	2.017583958	0.000228163	0.002239267
ENSMUSG00000035936	Aldh5a1	1.012511578	2.017420158	1.73E-05	0.000296954
ENSMUSG00000007097	Atp1a2	1.012367405	2.017218561	7.25E-05	0.000924693
ENSMUSG00000019883	Echdc1	1.012030281	2.01674724	0.000533283	0.004360181
ENSMUSG00000011382	Dhdh	1.011492307	2.015995345	0.000159422	0.001705716
ENSMUSG00000028565	Nfia	1.009976875	2.013878819	0.000152286	0.00164399
ENSMUSG00000043518	Rai2	1.009841047	2.013689224	9.12E-07	2.77E-05
ENSMUSG00000025733	Rhot2	1.009203236	2.012799175	5.47E-08	2.95E-06
ENSMUSG00000085882	2610507I01Rik	1.008716282	2.012119907	0.000299236	0.002784928
ENSMUSG00000024743	Syt7	1.008182014	2.011374905	6.60E-06	0.000138851
ENSMUSG00000024978	Gpam	1.008015859	2.011143268	1.32E-05	0.000239892
ENSMUSG00000019864	Rtn4ip1	1.007537319	2.010476286	7.16E-06	0.000147867
ENSMUSG00000072381	Gm10355	1.006481755	2.009005836	0.008092758	0.034741812
ENSMUSG00000029600	Rita1	1.00646546	2.008983145	0.000105562	0.001237249
ENSMUSG00000106464	C130083M11Rik	1.006065035	2.008425621	0.003131599	0.016880015
ENSMUSG00000028017	Egf	1.005167615	2.007176681	0.008474246	0.035984092
ENSMUSG00000037366	Pafah2	1.004173674	2.005794318	0.000107619	0.001253621
ENSMUSG00000016028	Celsr1	1.004084078	2.005669755	0.000633589	0.00495759
ENSMUSG00000110206	Flt3l	1.00388651	2.005395111	0.001859006	0.01135177
ENSMUSG00000041417	Pik3r1	1.003605027	2.005003878	6.29E-06	0.000134223
ENSMUSG00000019732	Calr3	1.002180875	2.003025621	0.000380652	0.003375919
ENSMUSG00000002808	Epdr1	1.001835717	2.002546464	7.75E-05	0.000975748
ENSMUSG00000004748	Mtfp1	1.001777065	2.002465053	0.000565968	0.004559911
ENSMUSG00000023055	Calcoco1	1.000596071	2.0008265	3.79E-05	0.000561345
ENSMUSG00000009545	Kcnq1	1.000396151	2.000549257	3.19E-06	7.70E-05
ENSMUSG00000034295	Fhod3	1.000388057	2.000538034	5.53E-05	0.000745672
ENSMUSG00000039652	Cpeb3	0.999944954	1.999923691	1.50E-05	0.000263095
ENSMUSG00000022546	Gpt	0.999783046	1.999699261	2.20E-05	0.000360639
ENSMUSG00000026578	Ccdc181	0.999557408	1.999386531	0.003459472	0.018245096
ENSMUSG00000031755	Bbs2	0.997944178	1.997152055	0.001060442	0.007343317
ENSMUSG00000030747	Dgat2	0.997316267	1.996283015	2.05E-07	8.58E-06
ENSMUSG00000035849	Krt222	0.996489887	1.995139865	0.002876287	0.015793268
ENSMUSG00000019437	Tlcd1	0.996226706	1.994775938	0.003471521	0.018281125
ENSMUSG00000026811	St6galnac6	0.99445654	1.992329879	1.65E-05	0.000286503
ENSMUSG00000021604	Irx4	0.993698498	1.991283314	0.000421581	0.003630358
ENSMUSG00000023046	Igfbp6	0.993661128	1.991231734	0.000210526	0.00209673
ENSMUSG00000043541	Casc1	0.993557746	1.991089049	0.001797819	0.011066747
ENSMUSG00000021974	Fgf9	0.993348182	1.990799848	0.00723722	0.031927169
ENSMUSG00000026817	Ak1	0.992997263	1.990315667	5.10E-06	0.000112638
ENSMUSG00000031770	Herpud1	0.992051736	1.989011664	1.12E-07	5.23E-06
ENSMUSG00000086918	4930429F24Rik	0.992003373	1.988944988	0.000215001	0.002128351
ENSMUSG00000006576	Slc4a3	0.991269507	1.987933514	7.23E-06	0.000148403
ENSMUSG00000039485	Tspyl4	0.990647797	1.987077025	9.18E-07	2.79E-05
ENSMUSG00000026489	Coq8a	0.989587845	1.985617651	1.22E-05	0.000227114
ENSMUSG00000073700	Klhl21	0.988944816	1.98473283	4.15E-09	3.38E-07
ENSMUSG00000019066	Rab3d	0.987585851	1.982864166	0.000176276	0.001840558
ENSMUSG00000018554	Ybx2	0.986075154	1.980788926	3.26E-05	0.000499975
ENSMUSG00000030711	Sult1a1	0.984443643	1.978550163	0.000419468	0.003619941
ENSMUSG00000022040	Ephx2	0.984087718	1.978062098	1.28E-05	0.000235627
ENSMUSG00000030545	Pex11a	0.983195829	1.976839618	3.83E-05	0.000563781
ENSMUSG00000033420	Antxr1	0.981078205	1.973940091	0.003322743	0.017627159
ENSMUSG00000018796	Acsl1	0.977134158	1.968551094	0.000133466	0.001483506
ENSMUSG00000020102	Slc16a7	0.976653849	1.967895823	0.002591591	0.014585209
ENSMUSG00000085151	1110018N20Rik	0.97643409	1.967596085	0.007228151	0.031902256
ENSMUSG00000037032	Apbb1	0.975904297	1.966873668	8.67E-07	2.66E-05
ENSMUSG00000073609	D2hgdh	0.975447177	1.966250561	3.68E-05	0.000550539
ENSMUSG00000021619	Atg10	0.975147327	1.965841937	0.000914186	0.006563207
ENSMUSG00000035790	Cep19	0.974636061	1.9651454	0.000142159	0.001552155
ENSMUSG00000026211	Obsl1	0.973845541	1.964068901	5.63E-07	1.86E-05
ENSMUSG00000002104	Rapsn	0.972887184	1.962764637	0.003877756	0.019900677
ENSMUSG00000045667	Smtnl2	0.972447014	1.962165884	0.008113693	0.034796412
ENSMUSG00000073792	Alg6	0.972114441	1.961713614	0.001035936	0.007207902
ENSMUSG00000027346	Gpcpd1	0.971701256	1.961151863	2.38E-06	6.00E-05
ENSMUSG00000052852	Reep1	0.971392512	1.960732212	0.000598485	0.004757288
ENSMUSG00000023921	Mut	0.971172035	1.96043259	1.77E-05	0.000301899
ENSMUSG00000049858	Suox	0.970823067	1.959958446	1.54E-05	0.000269857
ENSMUSG00000021238	Aldh6a1	0.970613364	1.959673576	4.07E-06	9.41E-05
ENSMUSG00000034055	Phka1	0.970418238	1.959408546	0.000788874	0.005838907
ENSMUSG00000115100	Gm34934	0.970340889	1.959303497	0.001985039	0.011934824
ENSMUSG00000027698	Nceh1	0.969443677	1.958085385	1.37E-05	0.000246718
ENSMUSG00000026944	Abca2	0.969143601	1.957678152	9.96E-06	0.000192103
ENSMUSG00000031145	Prickle3	0.968089117	1.956247782	0.000255903	0.002466187
ENSMUSG00000068079	Tcf15	0.96695957	1.954716753	2.34E-06	5.94E-05
ENSMUSG00000036617	Etl4	0.966957093	1.954713397	0.000594532	0.004732916
ENSMUSG00000044068	Zrsr1	0.964849022	1.951859249	0.001339223	0.008828013
ENSMUSG00000022964	Tmem50b	0.96419414	1.950973443	1.21E-06	3.49E-05
ENSMUSG00000038375	Trp53inp2	0.963264624	1.949716852	5.49E-06	0.000119744
ENSMUSG00000054894	Atp5s	0.962998588	1.949357355	3.69E-06	8.71E-05
ENSMUSG00000031790	Mmp15	0.962562233	1.948767844	5.85E-05	0.000778916
ENSMUSG00000042246	Tmc7	0.962349725	1.948480813	0.008406772	0.035735474
ENSMUSG00000019080	Mfsd3	0.961961036	1.947955927	0.00066434	0.005135489
ENSMUSG00000029001	Fbxo44	0.961027971	1.946696491	0.000702884	0.005377964
ENSMUSG00000024866	Acy3	0.960965718	1.946612492	0.000138243	0.001524953
ENSMUSG00000044986	Tst	0.95936156	1.944449222	4.83E-05	0.000669531
ENSMUSG00000028973	Abcb8	0.958361632	1.943101997	2.10E-05	0.000347272
ENSMUSG00000027500	Stmn2	0.956888866	1.941119404	0.008769903	0.036916566
ENSMUSG00000021482	Aaed1	0.955436037	1.939165635	1.04E-05	0.000199101
ENSMUSG00000039781	Cep131	0.954731842	1.938219338	0.00200377	0.011999538
ENSMUSG00000040086	Tnni3k	0.954314261	1.93765841	0.00032326	0.00294873
ENSMUSG00000036864	Proser3	0.95415388	1.937443017	0.004488745	0.022175068
ENSMUSG00000024442	Dele1	0.952107091	1.934696267	1.59E-06	4.34E-05
ENSMUSG00000042717	Ppp1r3a	0.951459131	1.933827528	9.84E-05	0.00117228
ENSMUSG00000058297	Spock2	0.950576493	1.932644778	0.006241459	0.02849756
ENSMUSG00000021311	Mtr	0.950022288	1.931902504	0.00100026	0.00701759
ENSMUSG00000035284	Vps13c	0.947305619	1.928268054	5.23E-05	0.000712163
ENSMUSG00000075389	2810410L24Rik	0.94719381	1.92811862	0.009044704	0.037775495
ENSMUSG00000005628	Tmod4	0.946615668	1.927346104	0.001055031	0.007315338
ENSMUSG00000032826	Ank2	0.945363681	1.925674258	2.12E-05	0.000350284
ENSMUSG00000021646	Mccc2	0.945113397	1.925340213	1.95E-06	5.12E-05
ENSMUSG00000029524	Sirt4	0.944091641	1.923977117	4.74E-05	0.000662064
ENSMUSG00000064373	Selenop	0.943918471	1.923746192	0.001031546	0.007189851
ENSMUSG00000024782	Ak3	0.943871292	1.923683283	7.00E-06	0.000145659
ENSMUSG00000038526	Car14	0.943740965	1.923509513	0.001655252	0.010429651
ENSMUSG00000017692	Rhbdl3	0.941899662	1.921056115	0.000830962	0.006094102
ENSMUSG00000011305	Plin5	0.941735986	1.920838181	0.00050284	0.004168735
ENSMUSG00000006356	Crip2	0.941393054	1.920381648	9.71E-05	0.001164331
ENSMUSG00000040272	Accs	0.941184721	1.920104354	0.001811398	0.01112468
ENSMUSG00000055923	Aasdh	0.940560359	1.919273562	0.000917415	0.006580489
ENSMUSG00000024921	Smarca2	0.940094001	1.918653247	3.11E-05	0.00048134
ENSMUSG00000067818	Myl9	0.939986043	1.918509679	0.000120154	0.001371707
ENSMUSG00000007877	Tcap	0.936606813	1.914021205	0.003577984	0.018675633
ENSMUSG00000021779	Thrb	0.933704129	1.91017409	0.000714587	0.005442486
ENSMUSG00000030737	Slco2b1	0.93364298	1.910093128	0.001320582	0.008736786
ENSMUSG00000022708	Zbtb20	0.933220082	1.909533304	0.000197627	0.001995895
ENSMUSG00000006675	P4htm	0.932122603	1.908081247	0.002140404	0.012619144
ENSMUSG00000035829	Ppp1r26	0.930982925	1.906574525	0.008651647	0.036524364
ENSMUSG00000031534	Smim19	0.930556202	1.906010679	6.95E-05	0.000894799
ENSMUSG00000020264	Slc36a2	0.92906474	1.904041258	0.008749936	0.036861578
ENSMUSG00000042647	Acad12	0.928350836	1.903099293	1.55E-08	1.03E-06
ENSMUSG00000005220	Corin	0.927093991	1.901442077	0.001529152	0.009812674
ENSMUSG00000039670	Oxld1	0.926437401	1.900576902	1.39E-05	0.000249403
ENSMUSG00000015357	Clpx	0.926077403	1.900102707	3.75E-05	0.000557685
ENSMUSG00000034449	Dhrs11	0.925926995	1.899904622	3.20E-05	0.000493498
ENSMUSG00000015377	Dennd6b	0.925379457	1.899183699	7.41E-05	0.000942623
ENSMUSG00000031378	Abcd1	0.92434079	1.897816875	7.08E-06	0.000146984
ENSMUSG00000021219	Rgs6	0.923555447	1.896784064	0.005218459	0.024868807
ENSMUSG00000058997	Vwa8	0.92292141	1.895950646	2.32E-06	5.93E-05
ENSMUSG00000028803	Nipal3	0.922596967	1.89552432	2.52E-05	0.000406162
ENSMUSG00000047473	Zfp30	0.922403639	1.895270329	0.005277384	0.025030461
ENSMUSG00000015647	Lama5	0.92193972	1.894660975	6.10E-07	1.98E-05
ENSMUSG00000032763	Ilvbl	0.921913349	1.894626343	5.97E-05	0.000793041
ENSMUSG00000027809	Etfdh	0.921696741	1.894341902	3.95E-05	0.000576218
ENSMUSG00000040370	Etfrf1	0.921454006	1.894023205	1.46E-06	4.05E-05
ENSMUSG00000030401	Rtn2	0.920964716	1.893380956	6.04E-05	0.000800619
ENSMUSG00000026988	Wdsub1	0.920613391	1.892919935	0.000121781	0.001387315
ENSMUSG00000054021	Sirt5	0.918695293	1.890404925	0.000575007	0.004621116
ENSMUSG00000031425	Plp1	0.91795591	1.889436339	0.001690283	0.010575494
ENSMUSG00000046603	Tcaim	0.916355153	1.887341058	9.71E-07	2.91E-05
ENSMUSG00000036186	Fam69b	0.916152724	1.887076257	0.004003205	0.020444601
ENSMUSG00000020483	Dynll2	0.914162595	1.88447492	2.51E-07	9.98E-06
ENSMUSG00000026853	Crat	0.914136357	1.884440648	2.58E-06	6.44E-05
ENSMUSG00000047045	Tmem164	0.91276335	1.882648087	0.00243584	0.013890018
ENSMUSG00000045410	Akr1e1	0.911890718	1.881509688	0.000778225	0.005776104
ENSMUSG00000027332	Ivd	0.909509509	1.878406765	5.71E-08	3.04E-06
ENSMUSG00000033318	Gstt2	0.908466418	1.877049137	0.003252288	0.017356498
ENSMUSG00000045954	Cavin2	0.908034456	1.876487209	0.000290926	0.002718686
ENSMUSG00000021186	Fbln5	0.906885235	1.874993032	0.000213688	0.002119282
ENSMUSG00000031740	Mmp2	0.906224078	1.87413396	0.00199574	0.011976686
ENSMUSG00000027983	Cyp2u1	0.90602005	1.873868935	0.003397481	0.017983297
ENSMUSG00000026610	Esrrg	0.905786582	1.873565716	0.001029648	0.007182874
ENSMUSG00000037151	Lrrc20	0.905146661	1.872734862	0.000168824	0.001781975
ENSMUSG00000026096	Osgepl1	0.903637856	1.870777335	7.86E-05	0.000987677
ENSMUSG00000041126	H2afv	0.903304285	1.870344837	5.87E-05	0.000780483
ENSMUSG00000005580	Adcy9	0.903245378	1.870268469	7.70E-05	0.000970817
ENSMUSG00000017466	Timp2	0.901806942	1.868404651	0.000715226	0.005444763
ENSMUSG00000029661	Col1a2	0.901342837	1.867803695	0.003056115	0.016548274
ENSMUSG00000044252	Osbpl1a	0.900714328	1.866990165	8.13E-05	0.001015174
ENSMUSG00000027452	Acss1	0.900178705	1.866297144	0.00021186	0.002106368
ENSMUSG00000037904	Ankrd9	0.900061858	1.866145996	0.000303169	0.002814808
ENSMUSG00000024924	Vldlr	0.899920418	1.86596305	0.000305548	0.00282888
ENSMUSG00000018740	Slc25a35	0.89950318	1.865423477	0.007412366	0.03251818
ENSMUSG00000034848	Ttc21b	0.898602128	1.864258769	0.001801632	0.011081699
ENSMUSG00000010122	Slc47a1	0.897664461	1.863047505	2.46E-07	9.88E-06
ENSMUSG00000022537	Tmem44	0.897432062	1.862747416	0.00032328	0.00294873
ENSMUSG00000015112	Slc25a13	0.897312244	1.862592719	0.000239906	0.002331658
ENSMUSG00000036764	Dnajc12	0.896736521	1.86184958	0.001269976	0.008464919
ENSMUSG00000075514	Gm13375	0.896641135	1.861726484	0.000277783	0.002626472
ENSMUSG00000051285	Pcmtd1	0.895774511	1.860608485	2.28E-05	0.000371824
ENSMUSG00000039126	Prune2	0.893922884	1.858222019	0.006002838	0.027656298
ENSMUSG00000006641	Slc5a6	0.893888566	1.858177818	0.000321975	0.002942299
ENSMUSG00000019838	Slc16a10	0.892064217	1.855829558	0.000107318	0.001251023
ENSMUSG00000087380	2210408F21Rik	0.890643352	1.854002709	4.78E-06	0.000106456
ENSMUSG00000020777	Acox1	0.890620517	1.853973364	9.47E-06	0.000184697
ENSMUSG00000034105	Tldc1	0.890376961	1.853660402	0.000278275	0.002629575
ENSMUSG00000033910	Gucy1a1	0.88978162	1.85289563	0.000182551	0.001887615
ENSMUSG00000111867	Gm31013	0.889205181	1.852155441	0.005268989	0.024998044
ENSMUSG00000054793	Cadm4	0.888552192	1.851317312	7.29E-05	0.000928736
ENSMUSG00000037583	Nr0b2	0.888431202	1.851162061	0.003270987	0.017446353
ENSMUSG00000103409	Lsmem2	0.888255793	1.850937002	0.000997474	0.007010333
ENSMUSG00000000253	Gmpr	0.887963963	1.85056263	0.000204372	0.002048251
ENSMUSG00000054893	Zfp667	0.887860808	1.850430317	0.004195357	0.021158002
ENSMUSG00000041650	Pcca	0.887044845	1.849384042	1.97E-05	0.000330282
ENSMUSG00000002763	Pex6	0.886738265	1.848991081	4.26E-07	1.50E-05
ENSMUSG00000013539	Tango2	0.886178601	1.848273942	2.10E-06	5.45E-05
ENSMUSG00000025008	Tctn3	0.885138169	1.846941498	0.00029093	0.002718686
ENSMUSG00000022265	Ank	0.88498087	1.846740134	5.06E-06	0.000111992
ENSMUSG00000028251	Tstd3	0.884673597	1.846346847	0.004942942	0.023839537
ENSMUSG00000021268	Meg3	0.88446214	1.846076246	0.006102323	0.02799797
ENSMUSG00000022340	Sybu	0.884349064	1.845931559	0.006804911	0.030442923
ENSMUSG00000059839	Zfp874b	0.884227951	1.845776601	0.00313865	0.01690016
ENSMUSG00000003623	Crot	0.883939868	1.845408067	1.35E-05	0.000244275
ENSMUSG00000024331	Dsc2	0.88389213	1.845347004	0.003885972	0.019936458
ENSMUSG00000072946	Ptgr2	0.88352454	1.84487688	9.92E-07	2.95E-05
ENSMUSG00000031216	Stard8	0.882442169	1.843493295	0.000743231	0.005592413
ENSMUSG00000029499	Pxmp2	0.882087744	1.843040461	1.50E-05	0.000263095
ENSMUSG00000029467	Atp2a2	0.881542863	1.842344508	1.68E-05	0.000290418
ENSMUSG00000053702	Nebl	0.881204279	1.841912182	3.47E-05	0.00052525
ENSMUSG00000068854	Hist2h2be	0.880756131	1.841340113	0.002595974	0.014599568
ENSMUSG00000047767	Atg16l2	0.880479406	1.840986958	9.76E-05	0.001166457
ENSMUSG00000078716	Tmem8b	0.87949337	1.839729131	2.36E-05	0.000383487
ENSMUSG00000097101	1810034E14Rik	0.879427982	1.83964575	0.00756465	0.03302287
ENSMUSG00000022788	Fgd4	0.879223646	1.839385211	0.000470333	0.003948281
ENSMUSG00000020810	Cygb	0.878923219	1.839002217	0.000120824	0.001377395
ENSMUSG00000034220	Gpc1	0.878076025	1.837922616	7.71E-06	0.000156141
ENSMUSG00000040181	Fmo1	0.877951613	1.837764129	0.000600407	0.004767831
ENSMUSG00000012609	Ttll5	0.877459822	1.837137772	0.000496345	0.004127701
ENSMUSG00000000901	Mmp11	0.876891383	1.83641406	0.002836261	0.015627241
ENSMUSG00000049115	Agtr1a	0.87574983	1.834961547	0.00293903	0.016060879
ENSMUSG00000001508	Sgca	0.875232952	1.834304247	1.88E-05	0.000318558
ENSMUSG00000039686	Zer1	0.873894381	1.83260312	1.70E-05	0.00029262
ENSMUSG00000038260	Trpm4	0.873408184	1.831985627	0.000356997	0.003201578
ENSMUSG00000035413	Tmem98	0.872942915	1.831394906	0.000721443	0.005471194
ENSMUSG00000095253	Zfp799	0.87251076	1.8308464	0.004583016	0.022503422
ENSMUSG00000021597	Slf1	0.872399199	1.830704829	0.001779116	0.010985387
ENSMUSG00000062901	Klhl24	0.87160877	1.82970209	0.00099945	0.00701759
ENSMUSG00000021557	Agtpbp1	0.87090123	1.828804971	9.25E-06	0.000181082
ENSMUSG00000026383	Epb41l5	0.870055626	1.827733371	0.001470124	0.009494746
ENSMUSG00000040170	Fmo2	0.869663468	1.827236619	0.006253382	0.028526276
ENSMUSG00000041775	Mapk1ip1	0.86934018	1.826827206	0.000440774	0.003757248
ENSMUSG00000021775	Nr1d2	0.869217306	1.826671622	0.000100943	0.001198517
ENSMUSG00000044033	Ccdc141	0.869193744	1.826641789	0.001265348	0.008437582
ENSMUSG00000019822	Smpd2	0.86869748	1.826013562	0.000223295	0.002198224
ENSMUSG00000023150	Ivns1abp	0.86837656	1.82560742	9.69E-07	2.91E-05
ENSMUSG00000031016	Wee1	0.866396921	1.823104073	0.004067859	0.020670972
ENSMUSG00000028737	Aldh4a1	0.866063339	1.822682582	2.23E-07	9.17E-06
ENSMUSG00000058135	Gstm1	0.865323994	1.821748741	6.58E-06	0.000138796
ENSMUSG00000040771	Oard1	0.865056536	1.821411043	0.00017364	0.001823173
ENSMUSG00000071632	2510002D24Rik	0.864920372	1.821239143	0.000943808	0.006718653
ENSMUSG00000021265	Slc25a29	0.864696685	1.820956785	0.005703106	0.026561979
ENSMUSG00000051483	Cbr1	0.863816752	1.81984648	0.000137749	0.001520864
ENSMUSG00000042523	Dnal1	0.863178471	1.819041517	0.002718541	0.015140083
ENSMUSG00000026709	Dars2	0.862954725	1.818759425	4.50E-05	0.000634971
ENSMUSG00000020836	Coro6	0.86149873	1.816924825	1.76E-05	0.000301899
ENSMUSG00000030255	Sspn	0.858859806	1.813604412	4.81E-05	0.000667713
ENSMUSG00000023072	Cep89	0.858046054	1.812581737	0.000627172	0.00491792
ENSMUSG00000038764	Ptpn3	0.855528832	1.809421893	0.000249814	0.002420615
ENSMUSG00000024219	Anks1	0.854341509	1.80793337	1.79E-05	0.000305574
ENSMUSG00000028838	Extl1	0.85388534	1.807361806	0.000187559	0.001923262
ENSMUSG00000074818	Pdzd7	0.853670839	1.807093105	0.006032791	0.027758465
ENSMUSG00000041012	Cmtm8	0.852271441	1.805341095	0.007220908	0.031887866
ENSMUSG00000021273	Fdft1	0.851205907	1.804008213	0.00095337	0.006765676
ENSMUSG00000049536	Tceal1	0.850759251	1.803449782	0.004425344	0.021944498
ENSMUSG00000021313	Ryr2	0.849323893	1.801656396	3.82E-07	1.38E-05
ENSMUSG00000021876	Rnase4	0.84915291	1.801442883	0.003309752	0.017588687
ENSMUSG00000033065	Pfkm	0.849026395	1.801284915	1.12E-05	0.000212152
ENSMUSG00000042675	Ypel3	0.848812286	1.801017607	0.000607623	0.004810826
ENSMUSG00000067369	Trmt2b	0.848023257	1.800032877	0.000206785	0.002066396
ENSMUSG00000040327	Cul9	0.847102934	1.798884967	4.15E-05	0.000598392
ENSMUSG00000037348	Paqr7	0.846055811	1.797579791	0.000155336	0.001672055
ENSMUSG00000025141	Myadml2	0.84592758	1.797420025	0.000213573	0.002119282
ENSMUSG00000031543	Ank1	0.845311721	1.796652904	0.000422263	0.003632327
ENSMUSG00000025269	Apex2	0.845206456	1.796521818	0.005818214	0.026996042
ENSMUSG00000048731	Ggnbp1	0.8432879	1.794134316	0.000152318	0.00164399
ENSMUSG00000039629	Strip2	0.84226861	1.792867176	0.000246979	0.00239459
ENSMUSG00000059439	Bcas3	0.841079568	1.791390137	0.000952545	0.006762818
ENSMUSG00000036775	Decr2	0.839049985	1.788871782	0.004856913	0.02352379
ENSMUSG00000041695	Kcnj2	0.837001807	1.786333942	0.00164103	0.010360415
ENSMUSG00000058756	Thra	0.836949833	1.786269589	3.24E-05	0.000497776
ENSMUSG00000032898	Fbxo21	0.836938855	1.786255997	4.63E-05	0.000649237
ENSMUSG00000050627	Gpd1l	0.836803723	1.786088693	0.000194244	0.001971612
ENSMUSG00000057286	St6galnac2	0.835940393	1.785020191	0.007789297	0.033737471
ENSMUSG00000028621	Cyb5rl	0.835128631	1.784016095	0.001665867	0.01047918
ENSMUSG00000039795	Zfand1	0.834989194	1.783843678	0.000980101	0.006909549
ENSMUSG00000039715	Wdr34	0.834107605	1.782753956	0.004282478	0.021466508
ENSMUSG00000042500	Ago4	0.834075717	1.782714551	6.64E-05	0.000861877
ENSMUSG00000024654	Asrgl1	0.834009228	1.782632394	9.50E-06	0.000184907
ENSMUSG00000028832	Stmn1	0.832994019	1.781378417	0.005689248	0.026505143
ENSMUSG00000040213	Kyat3	0.831615286	1.779676829	0.000790528	0.005848447
ENSMUSG00000045316	Fahd1	0.830723302	1.778576837	0.000370296	0.003296849
ENSMUSG00000034951	Cog7	0.830616947	1.778445725	0.000142951	0.00155866
ENSMUSG00000032377	Plscr4	0.829129058	1.776612514	0.005233076	0.024901421
ENSMUSG00000033540	Idua	0.825156801	1.771727589	0.000361486	0.003235129
ENSMUSG00000055493	Epm2a	0.825108996	1.771668884	4.26E-05	0.000609805
ENSMUSG00000028572	Hook1	0.82452369	1.770950258	0.001178684	0.007975913
ENSMUSG00000038239	Hrc	0.823457228	1.769641627	0.000331418	0.003014375
ENSMUSG00000031782	Coq9	0.823149952	1.769264757	1.25E-06	3.55E-05
ENSMUSG00000070509	Rgma	0.822838627	1.768883001	0.000135385	0.001501706
ENSMUSG00000028469	Npr2	0.822578861	1.768564532	6.25E-05	0.000823153
ENSMUSG00000020268	Lyrm7	0.822267576	1.768182975	0.004125892	0.020886351
ENSMUSG00000029070	Mxra8	0.821667335	1.767447467	0.005677057	0.026471447
ENSMUSG00000020572	Nampt	0.820760181	1.76633646	0.003808786	0.019615861
ENSMUSG00000000340	Dbt	0.820399103	1.765894436	0.000305355	0.002828731
ENSMUSG00000025085	Ablim1	0.82003997	1.765454904	3.81E-05	0.000562362
ENSMUSG00000031834	Pik3r2	0.818558873	1.763643386	1.25E-05	0.000230239
ENSMUSG00000039987	Phtf2	0.817426154	1.76225922	7.74E-06	0.000156541
ENSMUSG00000072772	Grcc10	0.816498879	1.761126914	0.006363693	0.028866402
ENSMUSG00000001983	Taco1	0.815827826	1.760307936	5.51E-05	0.000743752
ENSMUSG00000002625	Akap8l	0.814150661	1.758262729	0.00026278	0.00250981
ENSMUSG00000053214	Gm9899	0.814114627	1.758218812	0.008813242	0.037069773
ENSMUSG00000027274	Mkks	0.813849424	1.757895639	0.000290112	0.002715734
ENSMUSG00000023826	Prkn	0.81288379	1.756719426	0.003994285	0.020413677
ENSMUSG00000030089	Slc41a3	0.81285532	1.756684759	0.006255136	0.028526276
ENSMUSG00000035933	Cog5	0.812479409	1.756227094	3.72E-05	0.000555083
ENSMUSG00000025911	Adhfe1	0.812383171	1.756109946	0.000105219	0.001235557
ENSMUSG00000042903	Foxo4	0.812317279	1.756029741	4.18E-05	0.000601878
ENSMUSG00000086784	Isoc2a	0.812238029	1.755933281	2.07E-05	0.000343748
ENSMUSG00000051705	Senp8	0.811950638	1.755583526	0.00367186	0.019076282
ENSMUSG00000074093	Svip	0.81189091	1.755510847	0.000184024	0.001900392
ENSMUSG00000060843	Ctnna3	0.811409477	1.754925123	0.000431723	0.003703917
ENSMUSG00000032602	Slc25a20	0.811325493	1.754822966	1.49E-05	0.000262884
ENSMUSG00000027784	Ppm1l	0.810816384	1.75420382	5.35E-05	0.000725589
ENSMUSG00000024169	Ift140	0.81029593	1.753571103	0.00371477	0.019218175
ENSMUSG00000031451	Gas6	0.809503264	1.752607896	0.000553102	0.004483319
ENSMUSG00000031616	Ednra	0.808365895	1.751226748	0.000649164	0.005049863
ENSMUSG00000027695	Pld1	0.807860615	1.750613517	0.00110015	0.007562702
ENSMUSG00000073096	Lrrc61	0.806951387	1.749510577	0.001936386	0.011708407
ENSMUSG00000024299	Adamts10	0.806893032	1.749439814	0.000868644	0.006282223
ENSMUSG00000073535	Gm5532	0.806149985	1.748539012	0.00014305	0.00155866
ENSMUSG00000040111	Gramd1b	0.805579259	1.747847432	0.001812389	0.011126499
ENSMUSG00000064105	Cnnm2	0.805046504	1.747202111	0.004969352	0.023942676
ENSMUSG00000025656	Arhgef9	0.804816223	1.746923247	0.003156307	0.016976012
ENSMUSG00000057234	Mettl15	0.804460854	1.746492993	0.007117614	0.031553508
ENSMUSG00000031295	Phka2	0.803227502	1.745000563	0.001369096	0.008994592
ENSMUSG00000049265	Kcnk3	0.802731426	1.744400641	0.006965177	0.030997844
ENSMUSG00000019763	Rmnd1	0.802395881	1.743994972	9.67E-05	0.001163208
ENSMUSG00000028383	Hsdl2	0.801712808	1.743169439	0.000138626	0.00152761
ENSMUSG00000010721	Lmbr1	0.800949514	1.742247415	0.001455163	0.009424722
ENSMUSG00000020629	Adi1	0.799948148	1.741038551	0.000179259	0.001860783
ENSMUSG00000038286	Bphl	0.799926979	1.741013004	0.000118703	0.001358046
ENSMUSG00000030979	Uros	0.799696662	1.740735085	0.000134929	0.001498717
ENSMUSG00000037007	Zfp113	0.799219023	1.740158868	0.004420814	0.021933621
ENSMUSG00000029359	Tesc	0.795175033	1.735287892	5.44E-05	0.000737663
ENSMUSG00000045100	Slc25a26	0.794124845	1.734025176	5.00E-05	0.00068899
ENSMUSG00000061461	Smim20	0.793222547	1.732941012	0.000775564	0.005764365
ENSMUSG00000018509	Cenpv	0.791770105	1.731197241	0.000111935	0.001295001
ENSMUSG00000026678	Rgs5	0.791152865	1.730456727	6.10E-05	0.000807693
ENSMUSG00000002222	Rmnd5a	0.790960668	1.73022621	5.03E-05	0.000691332
ENSMUSG00000026930	Gpsm1	0.789798089	1.728832489	3.84E-05	0.00056488
ENSMUSG00000072640	Lyrm9	0.789522097	1.728501789	0.003683623	0.019107707
ENSMUSG00000021792	Fam213a	0.788807172	1.727645446	0.001910415	0.011590575
ENSMUSG00000028093	Acp6	0.788650723	1.727458106	8.08E-06	0.00016308
ENSMUSG00000025486	Sirt3	0.787277611	1.725814747	0.000127652	0.001436551
ENSMUSG00000008226	Scrn3	0.787274821	1.725811411	2.95E-05	0.000462419
ENSMUSG00000036144	Meox2	0.787125736	1.725633077	0.003055548	0.016548274
ENSMUSG00000062908	Acadm	0.786414547	1.724782622	4.40E-05	0.000623847
ENSMUSG00000032194	Kank2	0.786210497	1.724538691	0.00019861	0.002003301
ENSMUSG00000021388	Aspn	0.785893188	1.724159434	0.002158531	0.012678595
ENSMUSG00000038302	Afg1l	0.785832137	1.724086474	0.000331703	0.003015263
ENSMUSG00000032263	Bckdhb	0.785791145	1.724037487	9.81E-05	0.001170892
ENSMUSG00000031382	Asb11	0.785079793	1.723187623	0.000181951	0.001882626
ENSMUSG00000032633	Flcn	0.784228887	1.722171582	0.000171548	0.001805314
ENSMUSG00000025950	Idh1	0.784035591	1.721940857	2.13E-05	0.000350284
ENSMUSG00000030231	Plekha5	0.783723141	1.721567969	0.0017876	0.011025024
ENSMUSG00000019787	Trdn	0.782455504	1.720055962	8.63E-05	0.00106806
ENSMUSG00000061666	Gdpd1	0.782280331	1.719847124	0.001209728	0.008144687
ENSMUSG00000038240	Pdss2	0.782119147	1.719654987	0.001631522	0.010308519
ENSMUSG00000022889	Mrpl39	0.781650686	1.719096684	0.001627476	0.01029107
ENSMUSG00000038506	Dcun1d2	0.781261734	1.718633276	3.38E-05	0.000513497
ENSMUSG00000050640	Tmem150c	0.779619306	1.716677822	0.006513848	0.029397662
ENSMUSG00000059895	Ptp4a3	0.779495956	1.716531052	0.00019451	0.001971814
ENSMUSG00000064369	mt-Te	0.778701649	1.715586239	0.000185796	0.001912526
ENSMUSG00000112707	D830005E20Rik	0.778648291	1.715522789	0.008679627	0.036623179
ENSMUSG00000024187	Fam234a	0.778288616	1.71509515	6.28E-05	0.000825453
ENSMUSG00000027792	Bche	0.776999114	1.713562857	0.000476016	0.003989721
ENSMUSG00000003526	Prodh	0.77688635	1.713428926	0.004490659	0.022175068
ENSMUSG00000025792	Slc25a10	0.776872279	1.713412215	0.008169637	0.034978101
ENSMUSG00000038248	Sobp	0.776179385	1.7125895	0.000778165	0.005776104
ENSMUSG00000038520	Tbc1d17	0.77598042	1.712353329	0.000132429	0.001474026
ENSMUSG00000002428	Hltf	0.775436018	1.711707293	0.001423386	0.009248836
ENSMUSG00000036214	Znrd1as	0.774788348	1.710939028	0.005570094	0.026113826
ENSMUSG00000020456	Ogdh	0.773331807	1.70921254	1.65E-06	4.49E-05
ENSMUSG00000004018	Fancl	0.772209791	1.707883764	0.007386821	0.03243276
ENSMUSG00000040219	Ttc12	0.77138607	1.706908909	0.001696239	0.010596199
ENSMUSG00000116656	AC131339.2	0.771288329	1.706793273	0.002063717	0.012256044
ENSMUSG00000057880	Abat	0.769165631	1.704283841	0.003153792	0.016969261
ENSMUSG00000024975	Pdcd4	0.768512358	1.703512293	0.000511421	0.004226745
ENSMUSG00000042642	Flad1	0.768057654	1.70297547	2.58E-05	0.000414393
ENSMUSG00000024769	Cdc42bpg	0.765985328	1.700531026	0.000569265	0.004581871
ENSMUSG00000022244	Amacr	0.765722644	1.700221423	0.001035017	0.007204635
ENSMUSG00000050666	Vstm4	0.765214322	1.69962247	0.009806953	0.040152852
ENSMUSG00000031137	Fgf13	0.765169544	1.699569718	0.001937147	0.011708407
ENSMUSG00000039428	Tmem135	0.764757439	1.699084307	0.000438433	0.003743246
ENSMUSG00000032946	Rasgrp2	0.764729159	1.699051002	0.000201732	0.002028336
ENSMUSG00000062691	Cebpzos	0.764616363	1.698918168	0.003716597	0.019221421
ENSMUSG00000048550	Thnsl1	0.764264367	1.698503707	0.00287724	0.015793268
ENSMUSG00000027010	Slc25a12	0.763759936	1.697909938	4.30E-05	0.000612424
ENSMUSG00000039382	Wdr45	0.763645662	1.697775454	0.000673539	0.005191569
ENSMUSG00000052369	Tmem106c	0.763258175	1.697319518	0.007117352	0.031553508
ENSMUSG00000020744	Slc25a19	0.762996524	1.697011714	0.000173444	0.001822873
ENSMUSG00000027187	Cat	0.76203179	1.695877297	1.32E-06	3.73E-05
ENSMUSG00000053460	Ggcx	0.761529808	1.695287324	0.000490065	0.004083963
ENSMUSG00000024151	Msh2	0.761198399	1.694897936	0.002062494	0.012253327
ENSMUSG00000030337	Vamp1	0.760493642	1.69407018	0.004597408	0.022553351
ENSMUSG00000004561	Mettl17	0.760352395	1.69390433	0.001412269	0.009187779
ENSMUSG00000038252	Ncapd2	0.75926595	1.692629187	0.001685966	0.010564993
ENSMUSG00000030218	Mgp	0.758912014	1.692213987	0.003352434	0.017756595
ENSMUSG00000027961	Lrrc39	0.758864097	1.692157784	0.000881488	0.006360123
ENSMUSG00000067430	Zfp763	0.758205127	1.691385045	0.008489684	0.036021
ENSMUSG00000044345	Marveld1	0.758171235	1.69134531	6.93E-06	0.000144313
ENSMUSG00000043510	Hscb	0.757311614	1.690337833	0.002154082	0.012675215
ENSMUSG00000026179	Pnkd	0.755780026	1.688544296	0.000140579	0.001541172
ENSMUSG00000028229	Rmdn1	0.75477216	1.687365091	0.000149109	0.001615174
ENSMUSG00000021481	Zfp346	0.754672212	1.687248197	0.00085164	0.006190991
ENSMUSG00000038195	Rilp	0.754582779	1.687143607	0.000103387	0.001221207
ENSMUSG00000060261	Gtf2i	0.753706978	1.686119723	9.63E-06	0.00018687
ENSMUSG00000036158	Prickle1	0.753497682	1.68587513	0.003215574	0.017196821
ENSMUSG00000027709	Mccc1	0.752837728	1.68510411	6.30E-05	0.000827307
ENSMUSG00000073600	Prob1	0.752113678	1.684258614	2.47E-06	6.23E-05
ENSMUSG00000029060	Mib2	0.751169542	1.683156754	1.93E-05	0.000326173
ENSMUSG00000061462	Obscn	0.750309816	1.682154031	0.000107806	0.001254895
ENSMUSG00000020782	Llgl2	0.750195374	1.6820206	0.003604203	0.01877961
ENSMUSG00000028706	Nsun4	0.749314526	1.680993943	7.35E-06	0.000150048
ENSMUSG00000022324	Matn2	0.748795105	1.680388835	0.00112715	0.00770532
ENSMUSG00000029571	Tmem106b	0.748114804	1.679596636	0.000851904	0.006190991
ENSMUSG00000062526	Mppe1	0.7480686	1.679542846	0.001386577	0.009068521
ENSMUSG00000029287	Tgfbr3	0.747580526	1.678974741	0.004963078	0.023922247
ENSMUSG00000041426	Hibch	0.747447584	1.678820034	2.01E-05	0.000336009
ENSMUSG00000032355	Mlip	0.746369627	1.677566117	4.78E-06	0.000106456
ENSMUSG00000029392	Rilpl1	0.746291059	1.67747476	1.48E-05	0.000261256
ENSMUSG00000034066	Farp2	0.746164171	1.677327228	0.000797484	0.00589446
ENSMUSG00000040591	1110051M20Rik	0.74587525	1.676991353	0.008203667	0.035095657
ENSMUSG00000034487	Kdelc2	0.743486987	1.674217528	0.005647612	0.026386822
ENSMUSG00000029158	Yipf7	0.742894386	1.673529968	0.001104341	0.007581752
ENSMUSG00000049624	Slc17a5	0.74267466	1.673275105	0.001299398	0.008625136
ENSMUSG00000022332	Khdrbs3	0.742133182	1.672647203	0.000199711	0.002011805
ENSMUSG00000021786	Oxsm	0.741410007	1.67180897	0.000544388	0.004421961
ENSMUSG00000071064	Zfp827	0.740828041	1.671134718	0.003591234	0.018730313
ENSMUSG00000026880	Stom	0.740566587	1.670831893	0.000362713	0.003243762
ENSMUSG00000053226	Dand5	0.739066772	1.669095811	0.00071068	0.00542534
ENSMUSG00000064225	Paqr9	0.738954639	1.668966086	0.000411629	0.003565745
ENSMUSG00000042938	Gm14117	0.738579071	1.668531671	6.11E-05	0.00080863
ENSMUSG00000025893	Kbtbd3	0.737667973	1.667478284	0.00284085	0.015647142
ENSMUSG00000039347	Atp6v0e2	0.73641274	1.666028106	0.004548929	0.022411627
ENSMUSG00000031310	Zmym3	0.735658301	1.665157107	0.000693397	0.005331804
ENSMUSG00000039481	Nrtn	0.735479762	1.66495105	0.005024838	0.02414014
ENSMUSG00000047921	Trappc9	0.735084582	1.664495052	0.000192908	0.001963034
ENSMUSG00000057778	Cyb5d2	0.734909093	1.664292595	0.00030204	0.002807763
ENSMUSG00000029432	Nipsnap2	0.734483893	1.663802157	7.31E-05	0.000930189
ENSMUSG00000046668	Cxxc5	0.732703168	1.661749786	0.000286829	0.002692929
ENSMUSG00000042529	Kcnj12	0.731788464	1.66069653	0.001688774	0.010574312
ENSMUSG00000028247	Coq3	0.731232555	1.660056743	0.000168038	0.001777715
ENSMUSG00000085438	1700020I14Rik	0.72991801	1.658544832	0.000151002	0.001634187
ENSMUSG00000044938	Klhl31	0.729917898	1.658544704	2.28E-06	5.85E-05
ENSMUSG00000040752	Myh6	0.729720977	1.658318335	0.000916804	0.006579052
ENSMUSG00000029714	Gigyf1	0.729278759	1.657810102	0.000103988	0.001225931
ENSMUSG00000017713	Tha1	0.728438336	1.656844647	0.001256097	0.008394286
ENSMUSG00000062646	Ganc	0.726714375	1.654865969	0.003742635	0.019312429
ENSMUSG00000026858	Miga2	0.726131122	1.654197075	0.000435755	0.003724376
ENSMUSG00000021650	Ptcd2	0.725523481	1.653500499	0.000537844	0.004384043
ENSMUSG00000063382	Bcl9l	0.725206839	1.653137629	0.000270098	0.002567178
ENSMUSG00000039450	Dcxr	0.724782231	1.652651156	0.001722402	0.010712259
ENSMUSG00000022214	Dcaf11	0.723673955	1.65138208	3.28E-05	0.000502062
ENSMUSG00000050947	Amigo1	0.721881514	1.649331635	0.000448567	0.003807473
ENSMUSG00000028393	Alad	0.721738629	1.649168292	0.000105086	0.001235336
ENSMUSG00000041625	Ggact	0.72168334	1.649105093	0.001418258	0.009222997
ENSMUSG00000068206	Pick1	0.72144652	1.648834412	0.002322558	0.01337182
ENSMUSG00000025495	Ptdss2	0.720738243	1.648025132	0.00012404	0.001407984
ENSMUSG00000021420	Fars2	0.720190627	1.647399695	5.32E-05	0.0007232
ENSMUSG00000038564	Ift172	0.718824898	1.645840921	0.001225925	0.008238524
ENSMUSG00000044792	Isca1	0.718720193	1.645721476	0.000477913	0.003999342
ENSMUSG00000030386	Zfp606	0.718155706	1.645077676	0.004349818	0.021697614
ENSMUSG00000025137	Pcyt2	0.717725606	1.644587315	0.000615154	0.004847047
ENSMUSG00000036880	Acaa2	0.717090601	1.643863605	0.000137777	0.001520864
ENSMUSG00000030990	Pgap2	0.716673781	1.643388733	0.000412352	0.003570079
ENSMUSG00000044066	Cep68	0.716345198	1.643014484	0.000586076	0.004684221
ENSMUSG00000027499	Pkia	0.716258602	1.642915867	0.000629799	0.004932756
ENSMUSG00000007216	Zfp775	0.715916553	1.642526393	0.00191233	0.011593412
ENSMUSG00000033152	Podxl2	0.715225286	1.641739565	0.009037452	0.037764903
ENSMUSG00000014633	Cmc2	0.715054447	1.641545168	0.002949275	0.016094904
ENSMUSG00000070713	Gm10282	0.714955939	1.641433086	0.003997349	0.020422819
ENSMUSG00000089715	Cbx6	0.714902544	1.641372337	0.000523897	0.004303207
ENSMUSG00000036879	Phkb	0.714797277	1.641252578	9.78E-05	0.001168048
ENSMUSG00000043831	Lysmd4	0.713745276	1.640056227	0.002073711	0.01229716
ENSMUSG00000015659	Serac1	0.713341518	1.639597298	0.0099451	0.040542293
ENSMUSG00000047067	Dusp28	0.713032508	1.639246151	0.002943028	0.016077246
ENSMUSG00000038201	Kcna7	0.712591175	1.638744769	0.004785471	0.023265665
ENSMUSG00000028684	Urod	0.710810789	1.636723691	0.000171945	0.001808302
ENSMUSG00000032314	Etfa	0.710330038	1.636178375	0.000319665	0.002924083
ENSMUSG00000000168	Dlat	0.709809714	1.635588375	0.000139283	0.001532905
ENSMUSG00000035069	Oma1	0.709642061	1.635398317	8.70E-05	0.001072725
ENSMUSG00000021916	Glt8d1	0.708742634	1.63437907	0.001072563	0.007414433
ENSMUSG00000036026	Tmem63b	0.708535804	1.634144776	0.000181139	0.001879079
ENSMUSG00000020988	L2hgdh	0.707795719	1.633306695	1.30E-05	0.000236828
ENSMUSG00000042198	Chchd7	0.705784009	1.631030781	0.000176496	0.001841651
ENSMUSG00000031667	Aktip	0.705499995	1.630709723	3.34E-05	0.000510131
ENSMUSG00000022840	Adcy5	0.704773695	1.629888976	0.000673402	0.005191569
ENSMUSG00000037455	Slc18b1	0.703885617	1.628885976	0.00760493	0.033145081
ENSMUSG00000055737	Ghr	0.703086504	1.627983981	0.000348519	0.003143104
ENSMUSG00000013236	Ptprs	0.702938293	1.627816744	0.001937037	0.011708407
ENSMUSG00000002500	Rpl3l	0.70277139	1.627628435	0.000287766	0.002700143
ENSMUSG00000040713	Creg1	0.702163905	1.626943223	0.000538241	0.00438505
ENSMUSG00000028906	Epb41	0.701866447	1.626607811	5.81E-05	0.000773713
ENSMUSG00000032679	Cd59a	0.701029454	1.625664393	0.001576956	0.010066999
ENSMUSG00000035202	Lars2	0.701023501	1.625657685	4.10E-05	0.000594703
ENSMUSG00000024526	Cidea	0.700424127	1.624982439	0.000563726	0.004546422
ENSMUSG00000015016	Acsf3	0.700264302	1.624802429	0.004207586	0.021177877
ENSMUSG00000015568	Lpl	0.699595485	1.624049365	0.000475979	0.003989721
ENSMUSG00000053286	Trmt1l	0.698404705	1.62270945	0.001189269	0.008037208
ENSMUSG00000038776	Ephx1	0.698358085	1.622657014	0.002778292	0.015377261
ENSMUSG00000010175	Prox1	0.698063808	1.622326063	0.002962964	0.016158596
ENSMUSG00000041921	Metap1d	0.696711695	1.620806309	0.001407385	0.009170904
ENSMUSG00000024413	Npc1	0.696564167	1.620640577	0.000252747	0.00244165
ENSMUSG00000031458	Coprs	0.696384799	1.620439097	0.00718983	0.031776908
ENSMUSG00000038582	Pptc7	0.695481717	1.61942507	0.001281442	0.008527154
ENSMUSG00000066357	Wdr6	0.694883068	1.618753226	0.002553169	0.014419641
ENSMUSG00000002409	Dyrk1b	0.6948525	1.618718929	0.000537816	0.004384043
ENSMUSG00000024645	Timm21	0.694626043	1.618464861	0.001253991	0.008387822
ENSMUSG00000033863	Klf9	0.694257295	1.618051239	0.000739785	0.005576833
ENSMUSG00000022665	Ccdc80	0.693990696	1.617752264	0.004208602	0.021177877
ENSMUSG00000032743	D430042O09Rik	0.693990572	1.617752125	0.004180356	0.021102034
ENSMUSG00000026585	Kifap3	0.69336681	1.617052827	0.00118029	0.007983408
ENSMUSG00000003559	As3mt	0.693064831	1.616714387	0.006063983	0.027853977
ENSMUSG00000023074	Mospd1	0.693060048	1.616709027	0.000386384	0.003412538
ENSMUSG00000027030	Stk39	0.692560152	1.616148932	0.004245934	0.021338914
ENSMUSG00000020340	Cyfip2	0.691912645	1.615423739	0.000660858	0.00511845
ENSMUSG00000057229	Dmac2	0.691603325	1.615077422	0.001603003	0.010180533
ENSMUSG00000029464	Gpn3	0.691417272	1.614869151	0.000831459	0.006094956
ENSMUSG00000024892	Pcx	0.691206434	1.614633169	0.000356294	0.003197068
ENSMUSG00000002781	Tmem143	0.690797842	1.614175946	3.26E-05	0.0004994
ENSMUSG00000031791	Tmem38a	0.689219095	1.612410514	0.002175237	0.012752847
ENSMUSG00000020898	Ctc1	0.688816919	1.611961089	0.001142448	0.007783319
ENSMUSG00000003344	Btbd2	0.688321676	1.611407836	0.000302835	0.002813523
ENSMUSG00000050705	2310061I04Rik	0.687894056	1.61093028	0.00020448	0.002048251
ENSMUSG00000032006	Pdgfd	0.686815813	1.60972675	0.006887452	0.030721332
ENSMUSG00000041058	Wwp1	0.685391579	1.608138406	0.000178439	0.00185588
ENSMUSG00000013275	Slc41a1	0.685351407	1.608093628	0.005979342	0.027575906
ENSMUSG00000028538	St3gal3	0.685167793	1.607888976	0.001890884	0.011502578
ENSMUSG00000005469	Prkaca	0.685112485	1.607827337	0.00038352	0.003397591
ENSMUSG00000054889	Dsp	0.685031525	1.607737113	6.54E-05	0.000851737
ENSMUSG00000024228	Nudt12	0.684210822	1.606822783	0.002327468	0.013395278
ENSMUSG00000020135	Apc2	0.68338593	1.605904309	0.007775357	0.033686205
ENSMUSG00000053347	Zfp943	0.682708109	1.605149985	0.000836273	0.006121838
ENSMUSG00000039166	Akap7	0.681999018	1.60436124	0.00097354	0.006878339
ENSMUSG00000034911	Ushbp1	0.681935325	1.604290412	0.003048163	0.016527564
ENSMUSG00000107689	Gm44386	0.681917973	1.604271117	6.49E-05	0.00084674
ENSMUSG00000024948	Map4k2	0.681631983	1.603953128	0.000725196	0.005491092
ENSMUSG00000019278	Dpep1	0.681608521	1.603927044	0.009980892	0.040667503
ENSMUSG00000020547	Bzw2	0.681548707	1.603860547	0.000181621	0.001880433
ENSMUSG00000038936	Sccpdh	0.68067995	1.60289503	0.002884372	0.015826992
ENSMUSG00000028696	Ipp	0.679716253	1.60182468	0.003313463	0.017600499
ENSMUSG00000040446	Rprd1a	0.679026823	1.601059388	5.50E-05	0.000743752
ENSMUSG00000025218	Poll	0.678697827	1.60069432	0.004016002	0.020478927
ENSMUSG00000021417	Eci2	0.678124357	1.600058172	0.000306959	0.002839852
ENSMUSG00000010307	Tmem86a	0.677949144	1.599863859	0.00231474	0.013350805
ENSMUSG00000023938	Aars2	0.677557201	1.599429277	0.000351139	0.003158659
ENSMUSG00000009995	Taz	0.67672946	1.598511874	0.000930808	0.006643828
ENSMUSG00000057469	E2f6	0.676595143	1.598363057	0.000291638	0.002722122
ENSMUSG00000020439	Smtn	0.676034031	1.597741521	0.00184074	0.011270312
ENSMUSG00000084883	Ccdc85c	0.675528529	1.59718179	0.000467807	0.003931114
ENSMUSG00000054659	Pm20d2	0.675519531	1.597171829	0.00386407	0.019843157
ENSMUSG00000067825	Pex26	0.675029955	1.596629924	0.002136183	0.012606941
ENSMUSG00000025745	Hadha	0.674788545	1.596362778	0.000648143	0.005044366
ENSMUSG00000021033	Gstz1	0.674786856	1.596360908	0.002393758	0.013702937
ENSMUSG00000026571	Dcaf6	0.674679336	1.596241941	0.0009203	0.006593123
ENSMUSG00000010911	Apip	0.674513264	1.596058204	0.000408443	0.003549665
ENSMUSG00000000751	Rpa1	0.674150208	1.595656605	0.000324468	0.002956199
ENSMUSG00000052911	Lamb2	0.673914919	1.59539639	0.0010459	0.007264608
ENSMUSG00000020390	Ube2b	0.673598948	1.595047014	0.00015869	0.001700961
ENSMUSG00000029780	Nt5c3	0.67357167	1.595016855	4.89E-05	0.000676121
ENSMUSG00000004655	Aqp1	0.672535595	1.593871802	0.007580421	0.03305625
ENSMUSG00000021044	Adck1	0.672126863	1.593420304	0.004984153	0.023987736
ENSMUSG00000024007	Ppil1	0.670503996	1.591628896	0.009275366	0.038497935
ENSMUSG00000023460	Rab12	0.67017033	1.591260827	0.000968169	0.006849752
ENSMUSG00000031641	Cbr4	0.66996469	1.591034027	0.002031962	0.012134952
ENSMUSG00000025579	Gaa	0.668706996	1.58964762	0.000515473	0.004244897
ENSMUSG00000036955	Kif1bp	0.667746596	1.588589745	0.000734409	0.005548595
ENSMUSG00000028295	Smim8	0.667516162	1.588336029	0.003932097	0.020160178
ENSMUSG00000053929	Cyhr1	0.667063769	1.587838045	9.89E-07	2.95E-05
ENSMUSG00000040048	Ndufb10	0.66552269	1.58614283	0.000124123	0.001407984
ENSMUSG00000020453	Patz1	0.665330355	1.585931385	0.0025492	0.014402305
ENSMUSG00000038121	Fam210a	0.66432805	1.584829951	0.001512984	0.009732316
ENSMUSG00000047264	Zfp358	0.664282427	1.584779833	0.001463134	0.009453417
ENSMUSG00000028082	Sh3d19	0.663658042	1.584094103	0.002895878	0.015868382
ENSMUSG00000031985	Gnpat	0.663445965	1.583861258	9.75E-05	0.001166457
ENSMUSG00000071302	2610044O15Rik8	0.661919933	1.582186791	0.005163768	0.024674248
ENSMUSG00000052712	BC004004	0.661655621	1.581896951	0.000133299	0.001482673
ENSMUSG00000022359	Wdyhv1	0.660440747	1.580565417	0.003680597	0.019103085
ENSMUSG00000031714	Gab1	0.660157104	1.580254698	0.001841718	0.011271991
ENSMUSG00000042828	Trim72	0.660035153	1.580121125	6.30E-05	0.000827185
ENSMUSG00000022217	Emc9	0.658773346	1.578739727	0.001095188	0.007543954
ENSMUSG00000057181	5730455P16Rik	0.658276614	1.578196247	0.000726702	0.005495557
ENSMUSG00000025732	Mcrip2	0.657830981	1.577708834	0.004872756	0.023586259
ENSMUSG00000020311	Erlec1	0.657397509	1.577234867	0.000541897	0.004408105
ENSMUSG00000030621	Me3	0.656900483	1.576691584	0.000148393	0.001610671
ENSMUSG00000035863	Palm	0.656518739	1.57627444	0.002075511	0.012303278
ENSMUSG00000028710	Atpaf1	0.655912489	1.575612196	0.000733355	0.005543254
ENSMUSG00000029759	Pon3	0.655681209	1.575359627	0.009614071	0.039534936
ENSMUSG00000047379	B4gat1	0.65351242	1.572993185	0.003217692	0.017202195
ENSMUSG00000061536	Sec22c	0.653229927	1.572685209	0.004248484	0.021345035
ENSMUSG00000027378	Nphp1	0.652300054	1.571671879	0.008982304	0.0375933
ENSMUSG00000025262	Fam120c	0.650949641	1.570201427	0.00397362	0.020334017
ENSMUSG00000030409	Dmpk	0.650947254	1.570198829	0.000162241	0.001730102
ENSMUSG00000004558	Ndrg2	0.650459912	1.569668506	0.000100355	0.001192426
ENSMUSG00000036932	Aifm1	0.64829729	1.567317311	4.55E-05	0.000639707
ENSMUSG00000043162	Pyurf	0.648135229	1.567141261	7.08E-05	0.000909054
ENSMUSG00000021460	Auh	0.648072147	1.567072739	7.10E-05	0.00091083
ENSMUSG00000018900	Slc22a5	0.648009436	1.567004623	0.002723304	0.015156069
ENSMUSG00000029007	Agtrap	0.647898343	1.566883963	0.000279812	0.002640983
ENSMUSG00000032526	Ss18l2	0.647427455	1.566372624	0.000716999	0.005446728
ENSMUSG00000041733	Coq5	0.6473382	1.566275719	0.002537829	0.01435325
ENSMUSG00000021666	Gfm2	0.646398998	1.565256398	4.15E-05	0.000598392
ENSMUSG00000025245	Lztfl1	0.645950706	1.564770097	0.004613256	0.022610319
ENSMUSG00000033182	Kbtbd12	0.645023336	1.563764581	0.004287777	0.021472021
ENSMUSG00000026687	Aldh9a1	0.644922226	1.563654989	0.00064335	0.005016818
ENSMUSG00000097119	B230354K17Rik	0.643686623	1.562316363	0.006120787	0.028058571
ENSMUSG00000056228	Cars2	0.643326119	1.561926017	0.000620481	0.004878864
ENSMUSG00000027180	Fbxo3	0.643212833	1.561803373	0.000135861	0.001504901
ENSMUSG00000029998	Pcyox1	0.643044332	1.561620971	0.000713915	0.005439954
ENSMUSG00000006127	Inpp5k	0.641312937	1.559747975	0.003516355	0.018453953
ENSMUSG00000028992	Nmnat1	0.640756011	1.55914598	0.005243061	0.024940475
ENSMUSG00000042298	Ttc19	0.639967568	1.558294128	0.000616148	0.004851112
ENSMUSG00000055296	Tmem245	0.639789729	1.558102051	0.000887209	0.006389581
ENSMUSG00000017344	Vtn	0.639667531	1.557970084	0.004814197	0.023380531
ENSMUSG00000027742	Cog6	0.639531779	1.557823492	0.001022763	0.007147294
ENSMUSG00000045790	Ccdc149	0.638266762	1.556458124	0.005286904	0.025037814
ENSMUSG00000000056	Narf	0.637991535	1.556161223	0.001378362	0.009041159
ENSMUSG00000060798	Intu	0.637794017	1.555948185	0.001561651	0.009993197
ENSMUSG00000022075	Rhobtb2	0.636421201	1.554468305	0.004776912	0.023242513
ENSMUSG00000044921	Rassf9	0.635604236	1.553588295	0.006088252	0.027941415
ENSMUSG00000003531	Dgcr6	0.635077664	1.553021351	0.000436315	0.003727174
ENSMUSG00000020459	Mtif2	0.63462669	1.552535966	0.001579186	0.010077218
ENSMUSG00000027510	Rbm38	0.633727921	1.551569069	0.00031646	0.002903057
ENSMUSG00000032047	Acat1	0.6336134	1.551445911	0.000279259	0.002637316
ENSMUSG00000040112	Mrps35	0.633566687	1.551395678	0.000997021	0.00701022
ENSMUSG00000031816	Mthfsd	0.632110751	1.549830833	0.004036964	0.020546567
ENSMUSG00000032513	Gorasp1	0.631371914	1.549037332	0.000725769	0.005491092
ENSMUSG00000022253	Nadk2	0.63117856	1.54882974	0.001899885	0.011539804
ENSMUSG00000029156	Sgcb	0.630963989	1.548599401	0.000194145	0.001971612
ENSMUSG00000045639	Zfp629	0.629950747	1.547512161	0.004568475	0.022466461
ENSMUSG00000004567	Mcoln1	0.629586998	1.547122034	0.004729713	0.023068154
ENSMUSG00000036257	Pnpla8	0.629484242	1.547011844	0.000237528	0.002314161
ENSMUSG00000004610	Etfb	0.629482006	1.547009446	0.000454284	0.003849874
ENSMUSG00000028057	Rit1	0.628936659	1.546424779	0.001459037	0.009435075
ENSMUSG00000005949	Ctns	0.628893182	1.546378176	0.004933051	0.023820522
ENSMUSG00000024955	Esrra	0.628798608	1.546276809	0.001028771	0.007179879
ENSMUSG00000043639	Rbm20	0.628704282	1.546175713	0.001379781	0.009046233
ENSMUSG00000028086	Fbxw7	0.627724125	1.545125609	0.001158151	0.007863546
ENSMUSG00000097487	Ptges3l	0.627655061	1.545051644	0.004827548	0.023438266
ENSMUSG00000074358	Ccdc61	0.626913459	1.54425763	0.004883145	0.023622269
ENSMUSG00000020475	Pgam2	0.626572619	1.543892838	4.50E-05	0.000634971
ENSMUSG00000010607	Pigyl	0.625582155	1.542833262	0.002041385	0.012173071
ENSMUSG00000024127	Prepl	0.625430963	1.542671585	0.005747697	0.026730795
ENSMUSG00000038871	Bpgm	0.625425304	1.542665534	0.009420481	0.038928751
ENSMUSG00000028104	Polr3gl	0.625015007	1.542226868	0.002207658	0.012898536
ENSMUSG00000032590	Apeh	0.624915895	1.542120922	0.000544428	0.004421961
ENSMUSG00000043154	Ppp2r3a	0.624643043	1.541829293	0.006335154	0.028782702
ENSMUSG00000048277	Syngr2	0.624500496	1.541676958	0.000145544	0.001584759
ENSMUSG00000050174	Nudt6	0.624301668	1.541464504	0.007769253	0.033684854
ENSMUSG00000029455	Aldh2	0.624234388	1.541392619	0.000433594	0.003712364
ENSMUSG00000028690	Mmachc	0.624211813	1.5413685	0.002842347	0.015650005
ENSMUSG00000039199	Zdhhc1	0.623486012	1.540593253	0.004340526	0.021678266
ENSMUSG00000016933	Plcg1	0.623344278	1.540441909	0.000227895	0.002238006
ENSMUSG00000028223	Decr1	0.622340305	1.539370287	0.000611462	0.004833752
ENSMUSG00000018845	Unc45b	0.621701038	1.538688333	0.000250613	0.002425417
ENSMUSG00000051000	Fam160a1	0.619830276	1.536694388	0.001128892	0.007713937
ENSMUSG00000024213	Nudt3	0.619216279	1.536040525	6.59E-05	0.000855789
ENSMUSG00000015846	Rxra	0.618644776	1.535432165	0.002910151	0.015924799
ENSMUSG00000073838	Tufm	0.616608643	1.533266677	0.00012595	0.001424676
ENSMUSG00000024601	Isoc1	0.616295162	1.532933552	0.001631281	0.010308519
ENSMUSG00000014606	Slc25a11	0.61598917	1.532608455	0.001294702	0.008601099
ENSMUSG00000028969	Cdk5	0.615776946	1.532383021	0.004510651	0.022264127
ENSMUSG00000026895	Ndufa8	0.615359124	1.531939289	0.000751885	0.005635443
ENSMUSG00000030465	Psd3	0.615255561	1.531829323	0.001208237	0.008141494
ENSMUSG00000041741	Pde3a	0.614867517	1.53141736	0.003196712	0.017124327
ENSMUSG00000016349	Eef1a2	0.613904399	1.530395354	0.000112827	0.00130198
ENSMUSG00000029822	Osbpl3	0.613462893	1.529927081	0.005087291	0.024381551
ENSMUSG00000041361	Myzap	0.613408828	1.529869748	0.007309463	0.032190174
ENSMUSG00000022525	Hrasls	0.610442816	1.526727745	0.004444318	0.022018136
ENSMUSG00000106847	Peg13	0.609754365	1.525999368	0.006426939	0.029092494
ENSMUSG00000038084	Opa1	0.609121196	1.525329786	0.000682266	0.005256301
ENSMUSG00000031812	Map1lc3b	0.607966486	1.524109425	0.000457988	0.003866729
ENSMUSG00000035172	Plekhh3	0.607139624	1.523236151	0.005529227	0.025978772
ENSMUSG00000067713	Prkag1	0.606997469	1.523086068	0.000697465	0.005345118
ENSMUSG00000024248	Cox7a2l	0.606388802	1.52244362	0.000385949	0.003411679
ENSMUSG00000026335	Pam	0.605520648	1.521527752	0.000209496	0.002088954
ENSMUSG00000089862	Umad1	0.605243721	1.521235721	0.006398478	0.028991348
ENSMUSG00000000439	Mkrn2	0.604796528	1.520764255	0.000717185	0.005446728
ENSMUSG00000042099	Kank3	0.603642298	1.519548053	0.001613649	0.010223817
ENSMUSG00000036860	Mrpl55	0.603300121	1.519187691	0.001256234	0.008394286
ENSMUSG00000053768	Chchd3	0.602862831	1.518727285	0.000376348	0.003345156
ENSMUSG00000062866	Phactr2	0.60272965	1.518587092	0.006622395	0.029786828
ENSMUSG00000027367	Stard7	0.602644644	1.518497616	0.004327638	0.021627388
ENSMUSG00000028959	Fastk	0.602492605	1.518337597	0.000165381	0.00175774
ENSMUSG00000038080	Kdm1b	0.601324109	1.517108333	0.002805106	0.015492892
ENSMUSG00000027984	Hadh	0.600965253	1.516731015	0.000529742	0.004342314
ENSMUSG00000015474	Ppt2	0.600725749	1.516479241	0.002495315	0.014167357
ENSMUSG00000027424	Mgme1	0.600593445	1.516340176	0.004692933	0.022937658
ENSMUSG00000044221	Grsf1	0.599731457	1.515434457	0.00300499	0.016337723
ENSMUSG00000032733	Snx33	0.599048093	1.514716808	0.002576577	0.014521126
ENSMUSG00000041528	Rnf123	0.599044508	1.514713045	0.000174763	0.00183192
ENSMUSG00000003809	Gcdh	0.597449658	1.513039507	0.00035474	0.00318669
ENSMUSG00000027668	Mfn1	0.59730207	1.51288473	0.002567917	0.014482512
ENSMUSG00000026925	Inpp5e	0.597287562	1.512869516	0.000559528	0.004521569
ENSMUSG00000032216	Nedd4	0.596554785	1.512101291	7.56E-05	0.000958326
ENSMUSG00000024735	Prpf19	0.596364	1.511901342	0.002181592	0.012776072
ENSMUSG00000047888	Tnrc6b	0.596222209	1.511752756	0.005190604	0.024766519
ENSMUSG00000032279	Idh3a	0.596205661	1.511735416	0.007159306	0.031668216
ENSMUSG00000029512	Ulk1	0.594765017	1.510226583	0.000129948	0.001453476
ENSMUSG00000057388	Mrpl18	0.593833183	1.509251446	0.003562253	0.018618884
ENSMUSG00000073889	Il11ra1	0.593302502	1.508696385	0.003065648	0.016588678
ENSMUSG00000006717	Acot13	0.592718599	1.508085893	8.96E-05	0.001094969
ENSMUSG00000044700	Tmem201	0.592578102	1.507939035	0.001177934	0.007974207
ENSMUSG00000045896	Paip2b	0.591648611	1.506967821	0.000820454	0.006036384
ENSMUSG00000039063	Echdc3	0.59116338	1.506461058	0.001684341	0.010558939
ENSMUSG00000039100	6-Mar	0.590989631	1.506279641	0.000351225	0.003158659
ENSMUSG00000026154	Sdhaf4	0.589345619	1.504564148	0.006246981	0.028506524
ENSMUSG00000026860	Sh3glb2	0.588093856	1.503259271	0.000588235	0.004699129
ENSMUSG00000024726	Carnmt1	0.586949009	1.502066837	0.005788189	0.026880088
ENSMUSG00000035283	Adrb1	0.585636065	1.500700482	0.00753122	0.032897994
ENSMUSG00000030980	Knop1	-0.585952004	-1.50102916	0.006889088	0.030721332
ENSMUSG00000061731	Ext1	-0.586705482	-1.501813309	0.001739354	0.01080234
ENSMUSG00000021427	Ssr1	-0.588481579	-1.503663325	0.003044261	0.016515244
ENSMUSG00000003500	Impdh1	-0.589040299	-1.504245769	0.009853565	0.040271637
ENSMUSG00000040021	Lats1	-0.58911352	-1.504322116	0.000379444	0.003368932
ENSMUSG00000021877	Arf4	-0.591143054	-1.506439834	0.000559095	0.004520454
ENSMUSG00000029599	Ddx54	-0.591477813	-1.506789425	0.009874897	0.040338235
ENSMUSG00000039753	Fbxl5	-0.591780133	-1.507105209	0.000152311	0.00164399
ENSMUSG00000034931	Dhx8	-0.592167656	-1.507510088	0.000842968	0.006142771
ENSMUSG00000038612	Mcl1	-0.593915861	-1.509337941	0.000251303	0.002430633
ENSMUSG00000036438	Calm2	-0.593950159	-1.509373823	0.000652933	0.005074247
ENSMUSG00000005846	Rsl1d1	-0.594562468	-1.510014568	0.001027563	0.007174576
ENSMUSG00000024097	Srsf7	-0.595467419	-1.510962043	0.000506712	0.004194322
ENSMUSG00000057963	Itpk1	-0.595816802	-1.511328002	0.007456909	0.032650987
ENSMUSG00000030662	Ipo5	-0.599143075	-1.514816536	0.007772943	0.033684854
ENSMUSG00000026640	Plxna2	-0.600936153	-1.516700421	0.009924671	0.040469313
ENSMUSG00000047547	Cltb	-0.601261224	-1.517042206	0.007772827	0.033684854
ENSMUSG00000028729	Ebna1bp2	-0.601294309	-1.517076997	0.008196863	0.035075918
ENSMUSG00000026499	Acbd3	-0.601352603	-1.517138298	0.00134314	0.008849238
ENSMUSG00000034154	Ino80	-0.601844472	-1.517655635	0.001527984	0.009809108
ENSMUSG00000017765	Slc12a4	-0.602087271	-1.517911071	0.000754606	0.005649023
ENSMUSG00000029777	Gars	-0.602838672	-1.518701853	0.003707068	0.019196738
ENSMUSG00000026421	Csrp1	-0.603143278	-1.519022541	0.002700565	0.015066161
ENSMUSG00000016946	Kctd5	-0.604646246	-1.520605849	0.002788522	0.01541851
ENSMUSG00000032766	Gng11	-0.605161373	-1.521148892	0.005266014	0.024997232
ENSMUSG00000070639	Lrrc8b	-0.606014961	-1.522049164	0.003753425	0.019361872
ENSMUSG00000001507	Itga3	-0.607928698	-1.524069504	0.004467665	0.022119851
ENSMUSG00000031403	Dkc1	-0.609048443	-1.525252867	0.007550569	0.032970956
ENSMUSG00000029447	Cct6a	-0.609305332	-1.525524481	0.005606237	0.026241677
ENSMUSG00000024587	Nars	-0.610719458	-1.527020529	0.003081753	0.016658939
ENSMUSG00000058835	Abi1	-0.611147683	-1.527473852	0.00014654	0.00159235
ENSMUSG00000034575	Tent4a	-0.612435438	-1.528837889	0.00367385	0.019080431
ENSMUSG00000035248	Tut7	-0.614457267	-1.530981943	0.000524627	0.004307001
ENSMUSG00000038205	Prkab2	-0.614640637	-1.531176547	0.000404407	0.003526072
ENSMUSG00000032740	Ccdc88a	-0.615021308	-1.531580618	0.001034967	0.007204635
ENSMUSG00000058317	Ube2e2	-0.616129968	-1.532758035	0.009310734	0.038624717
ENSMUSG00000033909	Usp36	-0.616724159	-1.53338945	0.000763316	0.005692787
ENSMUSG00000074182	Znhit6	-0.617748924	-1.534479024	0.006717622	0.030138976
ENSMUSG00000019846	Lama4	-0.618330933	-1.535098185	0.000534778	0.004368431
ENSMUSG00000072940	Gm10443	-0.618540619	-1.535321317	0.006674343	0.029978392
ENSMUSG00000025134	Alyref	-0.619172901	-1.535994341	0.000938014	0.006683353
ENSMUSG00000043059	Zfp513	-0.619327946	-1.536159422	0.001945073	0.011751878
ENSMUSG00000031728	Zfp821	-0.620081022	-1.536961495	0.008798014	0.037025168
ENSMUSG00000021018	Polr2h	-0.620150019	-1.537035002	0.007498388	0.032790357
ENSMUSG00000018736	Ndel1	-0.620280331	-1.537173841	0.002050021	0.012210928
ENSMUSG00000041112	Elmo1	-0.621135976	-1.538085791	0.006348005	0.028807249
ENSMUSG00000026864	Hspa5	-0.622374653	-1.539406936	0.00350236	0.018392558
ENSMUSG00000067586	S1pr3	-0.623455291	-1.540560447	0.004707565	0.022974121
ENSMUSG00000038900	Rpl12	-0.623818158	-1.540947978	0.00223967	0.013063653
ENSMUSG00000038806	Sde2	-0.624062605	-1.541209095	0.000721045	0.005470855
ENSMUSG00000038705	Gmeb2	-0.62461714	-1.54180161	0.001927587	0.011663829
ENSMUSG00000039810	Zc3h10	-0.625484045	-1.542728346	0.00470504	0.022968796
ENSMUSG00000036459	Wtip	-0.625696034	-1.542955051	0.009702212	0.039825814
ENSMUSG00000029782	Tmem209	-0.626445774	-1.543757102	0.00373562	0.019294879
ENSMUSG00000012114	Med15	-0.626462884	-1.54377541	0.000193708	0.001968666
ENSMUSG00000022538	Lsg1	-0.628592021	-1.546055405	0.004792459	0.02328908
ENSMUSG00000022300	Dcaf13	-0.628901741	-1.54638735	0.001316615	0.008717743
ENSMUSG00000032290	Ptpn9	-0.62896213	-1.546452081	0.003050207	0.016533051
ENSMUSG00000063171	Rps4l	-0.629000045	-1.546492723	0.000981056	0.0069101
ENSMUSG00000024381	Bin1	-0.629703048	-1.547246489	0.009150533	0.038078483
ENSMUSG00000000787	Ddx3x	-0.629964509	-1.547526923	5.78E-05	0.000771687
ENSMUSG00000040263	Klhdc4	-0.630267424	-1.547851883	0.001946433	0.011755661
ENSMUSG00000036862	Dchs1	-0.630780837	-1.548402817	0.001423308	0.009248836
ENSMUSG00000026849	Tor1a	-0.631692644	-1.549381742	0.002996368	0.01630745
ENSMUSG00000044763	Trmt10c	-0.632791884	-1.550562721	0.006220552	0.028418308
ENSMUSG00000061613	U2af1	-0.63312577	-1.550921612	0.000969363	0.006854869
ENSMUSG00000026107	Nabp1	-0.633339771	-1.551151683	0.000339789	0.003080026
ENSMUSG00000026819	Slc25a25	-0.633785197	-1.551630669	0.000368118	0.00328293
ENSMUSG00000027944	Hax1	-0.634102251	-1.551971701	0.002751615	0.015276472
ENSMUSG00000058355	Abce1	-0.634521175	-1.552422421	0.002620056	0.014704079
ENSMUSG00000039220	Ppp1r10	-0.635243888	-1.553200297	0.000495463	0.004122512
ENSMUSG00000031422	Morf4l2	-0.635714388	-1.553706918	0.001998791	0.01198601
ENSMUSG00000033066	Gas7	-0.636591393	-1.554651693	0.009297701	0.038580643
ENSMUSG00000020032	Nuak1	-0.637420947	-1.55554588	0.000694533	0.005335412
ENSMUSG00000074457	S100a16	-0.638540987	-1.556754001	0.001118059	0.007656239
ENSMUSG00000022463	Srebf2	-0.639304878	-1.557578503	0.000259698	0.002495249
ENSMUSG00000062661	Ncs1	-0.639343089	-1.557619758	0.008630619	0.036454806
ENSMUSG00000020917	Acly	-0.640066987	-1.558401517	2.76E-05	0.000437889
ENSMUSG00000048285	Frmd6	-0.640132203	-1.558471965	0.002258945	0.013133041
ENSMUSG00000037119	Fam91a1	-0.640744661	-1.559133714	0.000579485	0.004650907
ENSMUSG00000057363	Uxs1	-0.641220531	-1.559648075	0.005727517	0.026644681
ENSMUSG00000054823	Nsd3	-0.64131153	-1.559746455	0.000103135	0.001220021
ENSMUSG00000052997	Uba2	-0.641602116	-1.560060649	0.00169899	0.010609249
ENSMUSG00000044456	Rin3	-0.642476586	-1.561006544	0.007910363	0.034134335
ENSMUSG00000024487	Yipf5	-0.642532137	-1.561066653	0.000686388	0.00528298
ENSMUSG00000000732	Icosl	-0.642589449	-1.561128668	0.008810965	0.037069773
ENSMUSG00000037070	Rbmxl1	-0.643435244	-1.562044164	0.003003875	0.016337202
ENSMUSG00000028796	Phc2	-0.643480738	-1.562093423	0.001694428	0.010589016
ENSMUSG00000040158	Tax1bp3	-0.643998224	-1.562653836	0.001569531	0.010031595
ENSMUSG00000022263	Trio	-0.644031938	-1.562690355	0.001224624	0.008234593
ENSMUSG00000090841	Myl6	-0.644070128	-1.562731722	8.38E-05	0.001043838
ENSMUSG00000058922	Gm10052	-0.644186881	-1.562858194	0.00858035	0.036299911
ENSMUSG00000022607	Ptk2	-0.646589272	-1.565462849	0.000211638	0.002105472
ENSMUSG00000041736	Tspo	-0.646704093	-1.565587446	0.001137581	0.007756763
ENSMUSG00000003868	Ruvbl2	-0.646903428	-1.565803776	0.00175618	0.010886851
ENSMUSG00000029860	Zyx	-0.647431988	-1.566377545	0.000425942	0.003660042
ENSMUSG00000027377	Mall	-0.647827743	-1.566807287	0.008268383	0.035259501
ENSMUSG00000025130	P4hb	-0.648027786	-1.567024554	0.000930012	0.006641254
ENSMUSG00000025613	Cct8	-0.648612089	-1.56765934	0.001604819	0.010188024
ENSMUSG00000052656	Rnf103	-0.648952395	-1.568029166	0.00021358	0.002119282
ENSMUSG00000029762	Akr1b8	-0.649223663	-1.568324029	0.009950585	0.040554332
ENSMUSG00000051306	Usp42	-0.649279795	-1.56838505	0.000434406	0.003714833
ENSMUSG00000026547	Tagln2	-0.649462582	-1.568583774	0.002736942	0.015221388
ENSMUSG00000007836	Hnrnpa0	-0.650075906	-1.569250758	0.000497348	0.004133897
ENSMUSG00000020691	Mettl2	-0.65079861	-1.570037056	0.004777071	0.023242513
ENSMUSG00000096957	E230013L22Rik	-0.652078117	-1.571430119	0.001202306	0.008108352
ENSMUSG00000079426	Arpc4	-0.652165909	-1.571525747	0.002131099	0.012586214
ENSMUSG00000001082	Mfsd10	-0.652740168	-1.572151412	0.002133922	0.01259824
ENSMUSG00000030782	Tgfb1i1	-0.654135579	-1.573672771	0.001121821	0.007675443
ENSMUSG00000030930	Chst15	-0.654286061	-1.573836924	0.001755961	0.010886851
ENSMUSG00000028035	Dnajb4	-0.655596247	-1.575266856	0.003201907	0.01714069
ENSMUSG00000020357	Flt4	-0.656324005	-1.576061689	0.000349395	0.003147169
ENSMUSG00000041870	Ankrd13a	-0.656709965	-1.576483385	0.000355193	0.003188969
ENSMUSG00000020097	Sgpl1	-0.65684939	-1.576635746	0.000781166	0.005789886
ENSMUSG00000079111	Kdelr2	-0.657616614	-1.577474423	0.00253181	0.014329327
ENSMUSG00000028901	Gmeb1	-0.657820853	-1.577697759	0.001874931	0.011427231
ENSMUSG00000006304	Arpc2	-0.658108737	-1.578012614	0.000136991	0.001514278
ENSMUSG00000078578	Ube2d3	-0.658245459	-1.578162166	0.000335287	0.003042656
ENSMUSG00000031490	Eif4ebp1	-0.659730925	-1.579787953	9.67E-05	0.001163208
ENSMUSG00000104913	Gm6560	-0.660272613	-1.580381226	0.009390656	0.038855627
ENSMUSG00000028403	Zdhhc21	-0.660571016	-1.580708141	0.000366626	0.003271445
ENSMUSG00000024613	Tcof1	-0.661128553	-1.581319132	0.001325485	0.008765604
ENSMUSG00000021385	Ippk	-0.66114098	-1.581332754	0.008128183	0.034837868
ENSMUSG00000020430	Pes1	-0.662262249	-1.582562249	0.004852743	0.02351547
ENSMUSG00000064210	Ano6	-0.662406697	-1.58272071	0.000364793	0.003260541
ENSMUSG00000040297	Suco	-0.664062863	-1.584538664	9.53E-05	0.00114957
ENSMUSG00000020092	Pald1	-0.664302171	-1.584801522	0.00041798	0.003610993
ENSMUSG00000026694	Mettl13	-0.664430389	-1.584942376	0.005823909	0.02701464
ENSMUSG00000002658	Gtf2f1	-0.664995626	-1.585563466	0.006079853	0.027910866
ENSMUSG00000033166	Dis3	-0.665583655	-1.586209859	0.000901894	0.006486593
ENSMUSG00000006705	Pknox1	-0.665667877	-1.586302462	0.007041831	0.031278148
ENSMUSG00000009535	Rnmt	-0.666543007	-1.587264995	0.000900069	0.00647637
ENSMUSG00000048039	Isg20l2	-0.666673571	-1.587408649	0.001750063	0.010864638
ENSMUSG00000057967	Fgf18	-0.666905673	-1.587664053	0.006385912	0.028950793
ENSMUSG00000040606	Kazn	-0.667041633	-1.587813682	0.00734433	0.032289711
ENSMUSG00000050229	Pigm	-0.667583003	-1.58840962	0.001060218	0.007343317
ENSMUSG00000019173	Rab5c	-0.668082924	-1.588960128	0.000641403	0.00500407
ENSMUSG00000030245	Golt1b	-0.66965053	-1.590687602	0.006895135	0.030737371
ENSMUSG00000002365	Snx9	-0.670739023	-1.591888206	0.000783776	0.005806542
ENSMUSG00000021432	Slc35b3	-0.671037023	-1.592217057	0.003981705	0.020355879
ENSMUSG00000063888	Rpl7l1	-0.671583629	-1.592820428	0.002147423	0.012640673
ENSMUSG00000049866	Arl4c	-0.671691118	-1.592939107	0.000511885	0.004228395
ENSMUSG00000004665	Cnn2	-0.672513356	-1.593847232	0.001016379	0.007108882
ENSMUSG00000032116	Stt3a	-0.672747878	-1.594106347	0.001712809	0.010662288
ENSMUSG00000055485	Soga1	-0.672753859	-1.594112956	0.004333369	0.021649271
ENSMUSG00000024725	Ostf1	-0.672949036	-1.594328631	0.000432041	0.003704497
ENSMUSG00000041506	Rrp9	-0.673239224	-1.594649352	0.003408722	0.018024924
ENSMUSG00000033088	Triobp	-0.674070153	-1.595568064	0.000189357	0.001934269
ENSMUSG00000032312	Csk	-0.674935827	-1.596525755	0.002721261	0.015149958
ENSMUSG00000050697	Prkaa1	-0.674939912	-1.596530276	0.000197392	0.001995895
ENSMUSG00000062070	Pgk1	-0.67500293	-1.596600015	0.000945204	0.006725605
ENSMUSG00000053317	Sec61b	-0.67566152	-1.597329029	0.002440927	0.013908336
ENSMUSG00000033287	Kctd17	-0.67571379	-1.597386903	0.000503808	0.004174591
ENSMUSG00000018293	Pfn1	-0.676688471	-1.598466458	0.001353386	0.008902334
ENSMUSG00000034321	Exosc1	-0.677049326	-1.598866325	0.000968211	0.006849752
ENSMUSG00000037012	Hk1	-0.677063352	-1.59888187	0.005478884	0.025787625
ENSMUSG00000027712	Anxa5	-0.677643357	-1.599524796	0.002871916	0.015780268
ENSMUSG00000063362	Alg11	-0.67811521	-1.600048028	0.001547751	0.009912164
ENSMUSG00000114797	Gm49336	-0.678409668	-1.600374635	0.00189785	0.011536194
ENSMUSG00000044674	Fzd1	-0.678820073	-1.60082996	0.000240847	0.002337969
ENSMUSG00000045095	Magi1	-0.67956059	-1.601651857	0.000206807	0.002066396
ENSMUSG00000020277	Pfkl	-0.680080806	-1.602229495	0.006903252	0.030764993
ENSMUSG00000021428	Riok1	-0.681882185	-1.604231321	0.000697308	0.005345118
ENSMUSG00000038736	Nudcd1	-0.682793089	-1.605244537	0.009527406	0.039249369
ENSMUSG00000032228	Tcf12	-0.683115073	-1.605602839	0.00051487	0.004242116
ENSMUSG00000035890	Rnf126	-0.683204662	-1.605702548	0.003867353	0.019853651
ENSMUSG00000026923	Notch1	-0.68340337	-1.605923722	0.001159435	0.00786893
ENSMUSG00000032202	Rab27a	-0.684750927	-1.607424445	0.006444148	0.029148807
ENSMUSG00000020773	Trim47	-0.684996843	-1.607698463	0.006000828	0.027656298
ENSMUSG00000051615	Rap2a	-0.685974893	-1.608788744	0.00110876	0.00760557
ENSMUSG00000034826	Nup54	-0.686873866	-1.609791525	0.000747202	0.005613477
ENSMUSG00000070462	Tlnrd1	-0.687292959	-1.610259227	0.005957104	0.027497098
ENSMUSG00000020021	Fgd6	-0.68860351	-1.611722659	0.001599434	0.010165929
ENSMUSG00000030469	Zfp719	-0.689228868	-1.612421436	0.001707853	0.01064268
ENSMUSG00000029064	Gnb1	-0.690033799	-1.613321315	0.001093218	0.0075377
ENSMUSG00000038697	Taf5l	-0.690125095	-1.613423411	0.000312116	0.002874729
ENSMUSG00000049878	Rlf	-0.690150836	-1.613452199	0.000489922	0.004083963
ENSMUSG00000057113	Npm1	-0.690490475	-1.613832082	0.000570516	0.004589629
ENSMUSG00000021969	Zdhhc20	-0.690613804	-1.613970047	0.000582527	0.00466517
ENSMUSG00000030220	Arhgdib	-0.690936569	-1.61433117	0.003614874	0.018822964
ENSMUSG00000028163	Nfkb1	-0.691684667	-1.615168486	4.06E-05	0.000590289
ENSMUSG00000019814	Ltv1	-0.692135117	-1.615672865	0.006571024	0.029630657
ENSMUSG00000063785	Utp14a	-0.692221584	-1.615769703	0.005289877	0.025037814
ENSMUSG00000048120	Entpd1	-0.692651767	-1.616251565	5.27E-06	0.000115917
ENSMUSG00000014496	Ankrd28	-0.693106719	-1.616761329	0.001381918	0.009052832
ENSMUSG00000029063	Nadk	-0.694095201	-1.617869454	0.000115487	0.001326302
ENSMUSG00000003161	Sri	-0.694216042	-1.618004973	7.71E-05	0.000971187
ENSMUSG00000031256	Cstf2	-0.695012757	-1.618898748	0.000402295	0.003513387
ENSMUSG00000027429	Sec23b	-0.695428845	-1.619365722	0.003069994	0.016606571
ENSMUSG00000056537	Rlim	-0.695556148	-1.619508622	5.05E-05	0.000691332
ENSMUSG00000028410	Dnaja1	-0.696376445	-1.620429714	0.000711645	0.00542534
ENSMUSG00000019843	Fyn	-0.69665783	-1.620745796	0.000974623	0.00688295
ENSMUSG00000045411	2410002F23Rik	-0.696854019	-1.620966212	0.000283236	0.002665449
ENSMUSG00000067995	Gtf2f2	-0.697488968	-1.621679778	0.005008757	0.024077211
ENSMUSG00000036180	Gatad2a	-0.697749367	-1.621972509	0.003541756	0.018544724
ENSMUSG00000020255	D10Wsu102e	-0.698010949	-1.622266623	0.000484433	0.004045445
ENSMUSG00000073468	Sft2d1	-0.699056754	-1.623443026	0.000838722	0.006129715
ENSMUSG00000063019	Manbal	-0.699511307	-1.623954607	0.006039118	0.027779595
ENSMUSG00000018848	Rars	-0.700622104	-1.625205446	0.002434685	0.013890018
ENSMUSG00000037820	Tgm2	-0.701480862	-1.626173131	0.004470373	0.022119851
ENSMUSG00000024854	Pold4	-0.701673379	-1.626390146	0.004418651	0.021933621
ENSMUSG00000032834	Pwp2	-0.70200243	-1.626761136	0.005006524	0.024073701
ENSMUSG00000109511	Nup62	-0.702152531	-1.626930397	0.000417051	0.003604913
ENSMUSG00000022280	Rnf19a	-0.702380914	-1.627187965	0.000159911	0.001707533
ENSMUSG00000022895	Ets2	-0.702569809	-1.62740103	0.000170239	0.001793892
ENSMUSG00000011114	Tbrg1	-0.703937169	-1.628944183	0.000340492	0.003084654
ENSMUSG00000064030	Pym1	-0.704516222	-1.629598121	0.004396099	0.021867178
ENSMUSG00000043702	Pde12	-0.705106998	-1.63026557	0.005475551	0.025779512
ENSMUSG00000020275	Rel	-0.705558607	-1.630775973	0.000658994	0.005106483
ENSMUSG00000020706	Ftsj3	-0.706251578	-1.631559475	0.00516209	0.024674248
ENSMUSG00000053253	Ndfip2	-0.706527961	-1.631872068	0.001704412	0.010634814
ENSMUSG00000024424	Ttc39c	-0.706849548	-1.632235865	0.006815755	0.030476815
ENSMUSG00000071645	Tut1	-0.707884122	-1.633406781	0.000749916	0.005630379
ENSMUSG00000021067	Sav1	-0.708570387	-1.634183949	0.000751619	0.005635443
ENSMUSG00000068114	Ccdc134	-0.708730614	-1.634365453	0.000920411	0.006593123
ENSMUSG00000066232	Ipo7	-0.709023977	-1.634697825	0.000839245	0.006129715
ENSMUSG00000056962	Jmjd6	-0.7094048	-1.635129387	0.002477976	0.01407937
ENSMUSG00000031078	Cttn	-0.710097955	-1.635915187	0.000631215	0.004941432
ENSMUSG00000026234	Ncl	-0.710625086	-1.636513026	0.000148427	0.001610671
ENSMUSG00000063889	Crem	-0.710662144	-1.636555063	0.007765212	0.033684854
ENSMUSG00000014859	E2f4	-0.710716938	-1.636617221	0.003400428	0.017987007
ENSMUSG00000024190	Dusp1	-0.710819746	-1.636733852	0.004970306	0.023942676
ENSMUSG00000015468	Notch4	-0.711274823	-1.637250218	0.000323597	0.002949945
ENSMUSG00000025856	Pdgfa	-0.711645053	-1.637670429	0.000445231	0.00378718
ENSMUSG00000034731	Dgkh	-0.711715202	-1.63775006	0.00075279	0.005639588
ENSMUSG00000032462	Pik3cb	-0.712659624	-1.638822522	0.006186263	0.028293937
ENSMUSG00000052557	Gan	-0.713169953	-1.63940233	0.000392008	0.003446098
ENSMUSG00000031887	Tradd	-0.713343142	-1.639599145	0.002249283	0.013095879
ENSMUSG00000029594	Rbm19	-0.713755089	-1.640067382	0.000803402	0.005929994
ENSMUSG00000021752	Kctd6	-0.714353438	-1.640747731	0.001883049	0.011467982
ENSMUSG00000072889	Nfxl1	-0.715860682	-1.642462785	0.000963545	0.006825788
ENSMUSG00000062127	Cttnbp2nl	-0.716257315	-1.642914401	0.000158515	0.001700563
ENSMUSG00000022533	Atp13a3	-0.717579396	-1.644420652	0.000260627	0.002499521
ENSMUSG00000025823	Pdia4	-0.717971392	-1.644867521	0.00621281	0.028399139
ENSMUSG00000037965	Zc3h7a	-0.718180337	-1.645105763	0.000657377	0.005097508
ENSMUSG00000024498	Tcerg1	-0.718227616	-1.645159676	4.30E-05	0.000612424
ENSMUSG00000026074	Map4k4	-0.718242774	-1.645176962	0.000544109	0.004421961
ENSMUSG00000033684	Qsox1	-0.718589465	-1.645572358	0.007433053	0.032586126
ENSMUSG00000056209	Npm3	-0.718919095	-1.645948385	0.001047684	0.00727384
ENSMUSG00000001052	Sec24b	-0.719065184	-1.646115064	3.48E-05	0.00052644
ENSMUSG00000026643	Nmt2	-0.719693997	-1.646832695	0.00165168	0.01041534
ENSMUSG00000021281	Tnfaip2	-0.720689311	-1.647969236	5.57E-05	0.000749274
ENSMUSG00000037376	Trmt6	-0.721102574	-1.648441368	0.000419279	0.003619941
ENSMUSG00000039456	Morc3	-0.721328944	-1.648700041	0.000653826	0.005078728
ENSMUSG00000031400	G6pdx	-0.721846045	-1.649291087	0.001664393	0.010479002
ENSMUSG00000074513	Arfip1	-0.722707743	-1.650276475	0.00304486	0.016515244
ENSMUSG00000042719	Naa25	-0.723024301	-1.650638621	0.0007583	0.005667612
ENSMUSG00000018347	Zkscan6	-0.723321501	-1.650978692	0.001257697	0.008397053
ENSMUSG00000027395	Polr1b	-0.723859043	-1.651593955	0.004528961	0.022326984
ENSMUSG00000045140	Pigw	-0.724130539	-1.651904792	0.004282809	0.021466508
ENSMUSG00000060036	Rpl3	-0.724906992	-1.65279408	0.003483519	0.01832967
ENSMUSG00000041629	Fam104a	-0.725473128	-1.65344279	0.001890019	0.011501687
ENSMUSG00000025198	Erlin1	-0.725657996	-1.653654676	0.001569474	0.010031595
ENSMUSG00000039483	Asb6	-0.726127852	-1.654193326	0.002095647	0.012399695
ENSMUSG00000040620	Dhx33	-0.726631813	-1.654771268	0.000584725	0.00468043
ENSMUSG00000016554	Eif3d	-0.726916679	-1.655098041	0.002222945	0.012975551
ENSMUSG00000005686	Ampd3	-0.727096215	-1.655304022	0.002455955	0.013988987
ENSMUSG00000029484	Anxa3	-0.727199808	-1.655422886	8.00E-05	0.00100212
ENSMUSG00000046722	Cdc42se1	-0.727539719	-1.655812964	0.000342292	0.003099203
ENSMUSG00000016382	Pls3	-0.727695646	-1.655991935	0.000857007	0.006216795
ENSMUSG00000049807	Arhgap23	-0.728324919	-1.656714401	0.001496047	0.009646614
ENSMUSG00000016181	Diexf	-0.728339048	-1.656730625	0.001228775	0.008252112
ENSMUSG00000005481	Ddx39	-0.728552133	-1.656975341	0.005397474	0.025471814
ENSMUSG00000037742	Eef1a1	-0.729057554	-1.657555933	0.00016052	0.001712892
ENSMUSG00000023852	Chd1	-0.729083293	-1.657585505	0.000140025	0.001537209
ENSMUSG00000040124	Gorab	-0.729688395	-1.658280884	0.00600368	0.027656298
ENSMUSG00000037993	Dhx38	-0.729881032	-1.658502321	0.000154164	0.001661673
ENSMUSG00000020057	Dram1	-0.730161335	-1.658824586	0.00235807	0.013537349
ENSMUSG00000070738	Dgkd	-0.730977853	-1.659763692	4.30E-05	0.000612424
ENSMUSG00000032125	Robo4	-0.731609309	-1.660490316	3.58E-05	0.000537901
ENSMUSG00000032434	Cmtm6	-0.731609363	-1.660490379	5.50E-06	0.000119878
ENSMUSG00000023088	Abcc1	-0.733141042	-1.662254222	0.000169586	0.001788193
ENSMUSG00000005103	Wdr1	-0.733314253	-1.662453805	0.00352312	0.018477345
ENSMUSG00000054079	Utp18	-0.733633422	-1.662821633	0.005209827	0.024849852
ENSMUSG00000042396	Rbm7	-0.734024972	-1.663272986	0.000140817	0.001541674
ENSMUSG00000061175	Fnip2	-0.734443681	-1.663755783	0.002205563	0.012893037
ENSMUSG00000022639	Dubr	-0.735007503	-1.664406126	0.000253917	0.002451473
ENSMUSG00000059013	Sh2d3c	-0.735944584	-1.665487567	1.13E-05	0.00021314
ENSMUSG00000005732	Ranbp1	-0.736066962	-1.665628849	0.000747053	0.005613477
ENSMUSG00000028034	Fubp1	-0.737748764	-1.667571666	0.002825437	0.015593987
ENSMUSG00000066595	Flvcr1	-0.737883674	-1.667727611	0.001494117	0.009638044
ENSMUSG00000001525	Tubb5	-0.739630781	-1.669748457	0.008524054	0.036119132
ENSMUSG00000023004	Tuba1b	-0.740016858	-1.670195356	0.007654025	0.033295633
ENSMUSG00000005374	Tbl2	-0.741222872	-1.67159213	0.004052004	0.020610019
ENSMUSG00000016541	Atxn10	-0.741361054	-1.671752244	0.002173685	0.012752847
ENSMUSG00000029174	Tbc1d1	-0.741515958	-1.671931752	0.00140279	0.009144686
ENSMUSG00000109324	Prmt1	-0.741819356	-1.672283395	0.002497641	0.014170992
ENSMUSG00000020227	Irak3	-0.742210712	-1.672737092	0.002826331	0.015593987
ENSMUSG00000000776	Polr3d	-0.742793808	-1.673413302	0.001307248	0.00866647
ENSMUSG00000073771	Btbd19	-0.743282553	-1.673980304	0.004632755	0.022692
ENSMUSG00000021782	Dlg5	-0.744274183	-1.675131303	0.001031475	0.007189851
ENSMUSG00000034271	Jdp2	-0.74524898	-1.676263534	0.00112059	0.007670294
ENSMUSG00000040322	Slc25a24	-0.74587637	-1.676992655	0.001048198	0.007274258
ENSMUSG00000030888	Rrp8	-0.746284682	-1.677467345	0.00034871	0.003143104
ENSMUSG00000025287	Acot9	-0.746438467	-1.677646165	9.12E-05	0.001109642
ENSMUSG00000024889	Rce1	-0.747933941	-1.679386088	0.002522121	0.014289641
ENSMUSG00000040943	Tet2	-0.748339365	-1.679858092	0.002054892	0.012230847
ENSMUSG00000039621	Prex1	-0.748592457	-1.680152815	0.000560079	0.004521569
ENSMUSG00000017428	Psmd11	-0.749070651	-1.680709809	0.002457785	0.013994434
ENSMUSG00000031503	Col4a2	-0.74948597	-1.681193717	0.002744983	0.015255516
ENSMUSG00000017057	Il13ra1	-0.749575715	-1.681298302	4.08E-05	0.000592794
ENSMUSG00000041438	Utp4	-0.751086419	-1.683059779	0.003114839	0.01681509
ENSMUSG00000028961	Pgd	-0.75263133	-1.684863049	0.002752642	0.015276879
ENSMUSG00000056536	Pign	-0.753195844	-1.685522451	0.000596492	0.004746153
ENSMUSG00000037606	Osbpl5	-0.753430566	-1.685796703	0.005084326	0.024374631
ENSMUSG00000058761	Rnf169	-0.754085796	-1.686562516	8.88E-05	0.001087455
ENSMUSG00000029217	Tec	-0.75468002	-1.687257329	0.001155801	0.007858947
ENSMUSG00000022052	Ppp2r2a	-0.755235897	-1.687907562	9.08E-05	0.00110607
ENSMUSG00000024885	Aldh3b1	-0.756066409	-1.688879515	0.00220814	0.012898536
ENSMUSG00000037242	Clic4	-0.756083126	-1.688899083	0.002268335	0.013177172
ENSMUSG00000028381	Ugcg	-0.756632497	-1.689542331	7.63E-05	0.000965091
ENSMUSG00000020152	Actr2	-0.756977946	-1.689946935	3.94E-05	0.00057561
ENSMUSG00000024335	Brd2	-0.756994244	-1.689966026	1.37E-05	0.000246718
ENSMUSG00000024317	Rnf138	-0.757213471	-1.690222848	0.000410444	0.003558752
ENSMUSG00000022247	Brix1	-0.757844043	-1.69096177	0.000603863	0.004788156
ENSMUSG00000053684	BC048403	-0.758069732	-1.691226318	0.004897913	0.023679404
ENSMUSG00000033285	Wdr3	-0.758380244	-1.69159036	0.000131106	0.001462346
ENSMUSG00000027195	Hsd17b12	-0.759206262	-1.69255916	0.000122757	0.001395457
ENSMUSG00000033799	Fam208b	-0.75974148	-1.693187191	0.000198958	0.002005487
ENSMUSG00000021458	2010111I01Rik	-0.759818543	-1.693277637	0.00347201	0.018281125
ENSMUSG00000021365	Nedd9	-0.760589045	-1.694182209	4.01E-06	9.30E-05
ENSMUSG00000074221	Zfp568	-0.760703941	-1.69431714	0.000272041	0.002582856
ENSMUSG00000022237	Ankrd33b	-0.760971107	-1.694630932	1.03E-05	0.000197233
ENSMUSG00000049516	Spty2d1	-0.761415	-1.695152421	0.000304983	0.002826916
ENSMUSG00000032412	Atp1b3	-0.761613208	-1.695385329	1.16E-05	0.000217599
ENSMUSG00000019947	Arid5b	-0.761686866	-1.69547189	0.00018138	0.001879153
ENSMUSG00000053289	Ddx10	-0.762511962	-1.696441831	7.79E-05	0.000979116
ENSMUSG00000026072	Il1r1	-0.763581646	-1.697700121	0.000308117	0.002846089
ENSMUSG00000032041	Tirap	-0.76452829	-1.698814455	0.000458769	0.00386775
ENSMUSG00000041837	Pdcd7	-0.764689289	-1.699004046	0.001384813	0.009063901
ENSMUSG00000079036	Alkbh1	-0.765598287	-1.700074875	0.000615224	0.004847047
ENSMUSG00000032806	Slc10a3	-0.766439798	-1.701066802	0.007993997	0.034410066
ENSMUSG00000026208	Des	-0.768570971	-1.703581503	0.005286613	0.025037814
ENSMUSG00000004317	Clcn5	-0.76914659	-1.704261349	0.000407287	0.003547316
ENSMUSG00000032640	Chsy1	-0.770164272	-1.705463964	0.000948628	0.00674098
ENSMUSG00000024048	Myl12a	-0.770600015	-1.70597915	0.000444705	0.003786187
ENSMUSG00000025132	Arhgdia	-0.770754223	-1.70616151	0.000602497	0.004782057
ENSMUSG00000027878	Notch2	-0.770909519	-1.706345177	0.000717647	0.005447658
ENSMUSG00000054808	Actn4	-0.771150086	-1.70662973	0.00010136	0.001201692
ENSMUSG00000047554	Tmem41b	-0.771391899	-1.706915807	9.29E-05	0.001123728
ENSMUSG00000024927	Rela	-0.771826888	-1.707430538	6.41E-05	0.000840016
ENSMUSG00000041189	Chrnb1	-0.772338834	-1.708036535	0.004669092	0.022828099
ENSMUSG00000021374	Nup153	-0.772697667	-1.708461417	0.000108978	0.001266695
ENSMUSG00000017679	Ttpal	-0.772827383	-1.708615035	0.002711009	0.015119164
ENSMUSG00000035505	Cox18	-0.772972166	-1.708786514	0.000868772	0.006282223
ENSMUSG00000038811	Gngt2	-0.772986116	-1.708803036	0.006800109	0.030433862
ENSMUSG00000015656	Hspa8	-0.773950605	-1.70994581	0.00091078	0.006544625
ENSMUSG00000004677	Myo9b	-0.774316729	-1.710379811	0.000468042	0.003931114
ENSMUSG00000044768	D1Ertd622e	-0.774576629	-1.710687962	0.006274823	0.028592842
ENSMUSG00000070002	Ell	-0.775191497	-1.711417202	8.61E-06	0.000171536
ENSMUSG00000042167	Papd4	-0.775276828	-1.71151843	0.000103772	0.001224844
ENSMUSG00000013076	Amotl1	-0.775390578	-1.711653382	4.53E-06	0.0001023
ENSMUSG00000046768	Rhoj	-0.775599822	-1.711901652	5.66E-05	0.000758436
ENSMUSG00000025340	Rabgef1	-0.776062576	-1.712450845	0.000193374	0.001966524
ENSMUSG00000041360	Pum3	-0.776275674	-1.712703806	0.001706709	0.010640853
ENSMUSG00000044906	4930503L19Rik	-0.777195972	-1.713796691	0.004164609	0.021035808
ENSMUSG00000041959	S100a10	-0.777210911	-1.713814437	0.000158107	0.001697319
ENSMUSG00000034998	Foxn2	-0.777608627	-1.71428696	0.002437151	0.013891759
ENSMUSG00000038366	Lasp1	-0.777674957	-1.714365779	0.000637084	0.004980075
ENSMUSG00000014444	Piezo1	-0.779546419	-1.716591094	0.000224697	0.002209317
ENSMUSG00000046865	Fbl	-0.779976244	-1.717102598	0.004138096	0.020934899
ENSMUSG00000035517	Tdrd7	-0.780290229	-1.717476345	0.008011161	0.03447468
ENSMUSG00000060477	Irak2	-0.781184707	-1.71854152	0.000415204	0.003590888
ENSMUSG00000039929	Urb1	-0.781185419	-1.718542367	0.000921282	0.006596411
ENSMUSG00000039356	Exosc2	-0.781920344	-1.719418035	0.00277841	0.015377261
ENSMUSG00000028191	Bcl10	-0.783997377	-1.721895246	2.95E-05	0.000462419
ENSMUSG00000027201	Myef2	-0.785360127	-1.723522493	0.001283827	0.008539472
ENSMUSG00000028709	Mob3c	-0.785899303	-1.724166743	0.00146199	0.009449836
ENSMUSG00000018909	Arrb1	-0.785902868	-1.724171003	8.68E-05	0.001072694
ENSMUSG00000031508	Ankrd10	-0.785963005	-1.724242875	0.001296609	0.00861019
ENSMUSG00000050708	Ftl1	-0.786529664	-1.724920253	0.000721773	0.005471194
ENSMUSG00000053931	Cnn3	-0.788080918	-1.726775966	0.00026483	0.002526372
ENSMUSG00000038510	Rpf2	-0.788391934	-1.727148264	0.002041168	0.012173071
ENSMUSG00000026031	Cflar	-0.788454487	-1.727223152	0.000415099	0.003590888
ENSMUSG00000013846	St3gal1	-0.789054613	-1.727941785	0.000290275	0.002715734
ENSMUSG00000028811	Yars	-0.789279635	-1.728211319	0.000763766	0.005692787
ENSMUSG00000041747	Utp15	-0.789907293	-1.728963356	0.00021427	0.002122425
ENSMUSG00000026110	Mgat4a	-0.790106942	-1.729202638	0.001459117	0.009435075
ENSMUSG00000010755	Cars	-0.791605863	-1.731000167	0.001809834	0.011119336
ENSMUSG00000052105	Mtcl1	-0.792325254	-1.731863534	0.007325173	0.032232772
ENSMUSG00000030082	Sec61a1	-0.793340732	-1.73308298	8.93E-05	0.001092246
ENSMUSG00000059866	Tnip2	-0.793614818	-1.733412265	0.004144701	0.020955076
ENSMUSG00000024644	Cndp2	-0.794908302	-1.734967096	7.63E-05	0.000965091
ENSMUSG00000036057	Ptpn23	-0.79537309	-1.735526134	8.71E-05	0.001072725
ENSMUSG00000027009	Itga4	-0.795953702	-1.736224737	0.007633134	0.033231829
ENSMUSG00000029101	Rgs12	-0.796382352	-1.736740676	3.34E-07	1.24E-05
ENSMUSG00000020696	Rffl	-0.796549504	-1.736941908	0.007225411	0.031898953
ENSMUSG00000035969	Rusc2	-0.796940091	-1.737412221	0.000591455	0.004715446
ENSMUSG00000022858	Tra2b	-0.797408992	-1.737977002	1.42E-05	0.000253133
ENSMUSG00000036246	Gmip	-0.797505558	-1.738093337	0.007423963	0.032560136
ENSMUSG00000034641	Cd300ld	-0.798771409	-1.739619046	0.000192781	0.001962981
ENSMUSG00000035397	Klf16	-0.799957244	-1.741049528	0.000385963	0.003411679
ENSMUSG00000018774	Cd68	-0.799972885	-1.741068403	0.000738763	0.00557361
ENSMUSG00000054690	Emcn	-0.800340427	-1.741512016	0.000127325	0.001436551
ENSMUSG00000030199	Etv6	-0.800355149	-1.741529787	0.001063852	0.007360566
ENSMUSG00000038181	Chpf2	-0.801718375	-1.743176164	0.000599256	0.004761055
ENSMUSG00000032267	Usp28	-0.801762853	-1.743229907	0.000361546	0.003235129
ENSMUSG00000024981	Acsl5	-0.802050272	-1.743577235	2.85E-05	0.00045034
ENSMUSG00000038187	Btbd10	-0.802064885	-1.743594896	0.002651766	0.014861211
ENSMUSG00000033720	Sfxn5	-0.802170915	-1.743723044	0.008936822	0.037491115
ENSMUSG00000032966	Fkbp1a	-0.802590759	-1.744230566	0.000228703	0.002240299
ENSMUSG00000034674	Tdg	-0.802654148	-1.744307205	0.000128357	0.001440709
ENSMUSG00000095115	Itpripl2	-0.803277024	-1.745060463	0.000448219	0.003807433
ENSMUSG00000004508	Gab2	-0.803792114	-1.745683619	6.61E-06	0.000138851
ENSMUSG00000037876	Jmjd1c	-0.80407933	-1.74603119	4.25E-05	0.000608807
ENSMUSG00000035378	Shq1	-0.804113744	-1.746072839	0.004421781	0.021933621
ENSMUSG00000095567	Noc2l	-0.804348638	-1.746357152	0.000778665	0.005776691
ENSMUSG00000046962	Zbtb21	-0.804462567	-1.746495067	0.001156207	0.007858947
ENSMUSG00000021595	Nsun2	-0.804685402	-1.746764845	0.000840254	0.006134159
ENSMUSG00000031167	Rbm3	-0.804758013	-1.746852763	5.52E-06	0.000120051
ENSMUSG00000028108	Ecm1	-0.805065276	-1.747224845	0.000403005	0.003515756
ENSMUSG00000029840	Mtpn	-0.805356839	-1.747577988	6.14E-05	0.000811732
ENSMUSG00000002477	Snrpd1	-0.805554428	-1.747817349	0.001536747	0.009849574
ENSMUSG00000019188	H13	-0.805720612	-1.748018692	1.59E-05	0.000276436
ENSMUSG00000003208	Yju2	-0.805971409	-1.748322593	0.000758237	0.005667612
ENSMUSG00000030096	Slc6a6	-0.806118993	-1.748501451	3.63E-05	0.000543764
ENSMUSG00000041264	Uspl1	-0.806260157	-1.748672546	0.000588837	0.004701594
ENSMUSG00000062116	Zfp954	-0.807162026	-1.749766031	0.002854488	0.015706056
ENSMUSG00000026806	Ddx31	-0.807439223	-1.750102261	0.004288494	0.021472021
ENSMUSG00000000317	Bcl6b	-0.807946468	-1.750717697	0.009579742	0.039424133
ENSMUSG00000038400	Pmepa1	-0.807995611	-1.750777333	0.006147634	0.028165518
ENSMUSG00000040945	Rcc2	-0.808566721	-1.751470539	0.001337373	0.008826002
ENSMUSG00000069014	Gm5641	-0.809947911	-1.753148143	0.001368867	0.008994592
ENSMUSG00000023068	Nus1	-0.811133226	-1.754589117	0.000447506	0.003804517
ENSMUSG00000024312	Wdr46	-0.81120914	-1.754681446	0.003630581	0.018898607
ENSMUSG00000024539	Ptpn2	-0.811340075	-1.754840703	0.000157947	0.001696743
ENSMUSG00000031605	Klhl2	-0.811623707	-1.755185737	7.95E-05	0.000997073
ENSMUSG00000029186	Pi4k2b	-0.812254683	-1.755953551	0.003562894	0.018618884
ENSMUSG00000042079	Hnrnpf	-0.815337478	-1.759709738	4.70E-06	0.000105472
ENSMUSG00000030188	Magohb	-0.816352617	-1.760948377	0.002423332	0.013852433
ENSMUSG00000098234	Snhg6	-0.816357077	-1.760953821	4.70E-05	0.000657512
ENSMUSG00000034663	Bmp2k	-0.817020594	-1.761763897	9.89E-05	0.001176789
ENSMUSG00000050105	Grrp1	-0.817930917	-1.762875899	0.004561988	0.022455244
ENSMUSG00000059179	Gm8991	-0.819331442	-1.764588076	0.003280478	0.017473698
ENSMUSG00000028741	Mrto4	-0.819576207	-1.764887479	0.002845372	0.015661278
ENSMUSG00000074873	AI606181	-0.819784412	-1.7651422	0.004416096	0.02193259
ENSMUSG00000023272	Creld2	-0.820115152	-1.765546909	0.002362353	0.013557079
ENSMUSG00000043131	Mob1a	-0.820542694	-1.766070204	3.53E-05	0.000531769
ENSMUSG00000027806	Tsc22d2	-0.82068923	-1.766249596	3.59E-05	0.000538187
ENSMUSG00000005198	Polr2a	-0.82102172	-1.7666567	2.50E-06	6.29E-05
ENSMUSG00000032508	Myd88	-0.821629355	-1.767400938	0.002887873	0.015835352
ENSMUSG00000022575	Gsdmd	-0.822119953	-1.768002057	0.002099743	0.012419345
ENSMUSG00000044786	Zfp36	-0.822397454	-1.768342163	2.01E-05	0.000335823
ENSMUSG00000001025	S100a6	-0.822683537	-1.768692856	1.07E-05	0.000202414
ENSMUSG00000115338	Pnp	-0.824767291	-1.77124931	0.005511058	0.025916212
ENSMUSG00000028843	Sh3bgrl3	-0.824786918	-1.771273407	0.00059825	0.004757288
ENSMUSG00000026728	Vim	-0.826368685	-1.773216491	7.24E-05	0.000924693
ENSMUSG00000042111	Ccdc115	-0.826442201	-1.773306852	1.06E-05	0.000202414
ENSMUSG00000028494	Plin2	-0.827246066	-1.774295209	0.005510888	0.025916212
ENSMUSG00000004530	Coro1c	-0.827911064	-1.775113242	9.06E-05	0.001104883
ENSMUSG00000009566	Fpgs	-0.828672011	-1.77604977	0.001705314	0.010636299
ENSMUSG00000042116	Vwa1	-0.829049546	-1.776514601	0.000657517	0.005097508
ENSMUSG00000028121	Bcar3	-0.830717259	-1.778569387	0.002683393	0.015009822
ENSMUSG00000019726	Lyst	-0.830883428	-1.778774253	5.58E-05	0.000750858
ENSMUSG00000028948	Nol9	-0.831513011	-1.779550669	0.00026156	0.002504366
ENSMUSG00000018171	Vmp1	-0.832295789	-1.78051648	0.000264272	0.002522554
ENSMUSG00000030602	Pak4	-0.833321781	-1.781783169	0.004124555	0.020886183
ENSMUSG00000030036	Mogs	-0.834800174	-1.783609976	0.002300752	0.013303663
ENSMUSG00000018932	Map2k3	-0.834980347	-1.783832739	0.000671026	0.005177182
ENSMUSG00000038774	Ascc3	-0.835578643	-1.78457266	0.000864645	0.006258032
ENSMUSG00000003848	Nob1	-0.836932853	-1.786248565	0.000207944	0.002076458
ENSMUSG00000060519	Tor3a	-0.837054301	-1.786398941	0.009692683	0.039807102
ENSMUSG00000020806	Rhbdf2	-0.837522229	-1.786978441	0.000300471	0.0027948
ENSMUSG00000023827	Agpat4	-0.839052832	-1.788875312	0.000826841	0.006072224
ENSMUSG00000027829	Ccnl1	-0.839349545	-1.789243259	0.000806378	0.005946481
ENSMUSG00000045092	S1pr1	-0.840595791	-1.790789533	3.79E-05	0.000561345
ENSMUSG00000030720	Cln3	-0.840643842	-1.790849179	0.000142162	0.001552155
ENSMUSG00000033706	Smyd5	-0.840776771	-1.791014194	0.003119567	0.016829273
ENSMUSG00000010095	Slc3a2	-0.840781816	-1.791020457	1.39E-05	0.000249863
ENSMUSG00000016256	Ctsz	-0.842624976	-1.793310094	0.000402941	0.003515756
ENSMUSG00000038301	Snx10	-0.843246643	-1.794083009	5.30E-05	0.000720245
ENSMUSG00000031103	Elf4	-0.844417785	-1.79553999	0.001135548	0.007749501
ENSMUSG00000066278	Vps37b	-0.844550467	-1.79570513	0.000231281	0.002261073
ENSMUSG00000029366	Dck	-0.845319647	-1.796662774	0.004659004	0.02279269
ENSMUSG00000040351	Ankib1	-0.845433093	-1.796804061	0.000128021	0.001437946
ENSMUSG00000023951	Vegfa	-0.845707222	-1.797145507	0.000801051	0.005915369
ENSMUSG00000017999	Ddx27	-0.846062616	-1.797588271	0.000203532	0.00204259
ENSMUSG00000022554	Hgh1	-0.846764459	-1.798462975	0.005184296	0.024750186
ENSMUSG00000022241	Tars	-0.848067762	-1.800088406	0.000175454	0.001835559
ENSMUSG00000025555	Farp1	-0.848844995	-1.801058442	5.60E-05	0.000751878
ENSMUSG00000098923	Tmem185b	-0.849046652	-1.801310207	0.000258132	0.002483187
ENSMUSG00000026970	Rbms1	-0.849466905	-1.801835	3.75E-07	1.36E-05
ENSMUSG00000043998	Mgat2	-0.850078689	-1.802599242	3.28E-05	0.000502062
ENSMUSG00000031976	Urb2	-0.851665256	-1.804582695	0.00039081	0.003443221
ENSMUSG00000031266	Gla	-0.85267445	-1.805845478	0.002867349	0.015765988
ENSMUSG00000046841	Ckap4	-0.852761607	-1.805954577	0.000219485	0.002167381
ENSMUSG00000032300	1700017B05Rik	-0.85383571	-1.807299632	8.78E-05	0.001077791
ENSMUSG00000027852	Nras	-0.854319443	-1.807905717	4.43E-05	0.000626664
ENSMUSG00000020766	Galk1	-0.855082135	-1.808861734	0.001610784	0.010213748
ENSMUSG00000031604	Msmo1	-0.857533593	-1.811938003	0.000407837	0.003548252
ENSMUSG00000029110	Rnf4	-0.857588165	-1.812006543	2.93E-07	1.13E-05
ENSMUSG00000026885	Ttll11	-0.857626009	-1.812054076	0.004609756	0.022600082
ENSMUSG00000032285	Dnaja4	-0.858176721	-1.812745913	0.000775153	0.005763987
ENSMUSG00000002489	Tiam1	-0.858606379	-1.813285858	0.000711194	0.00542534
ENSMUSG00000037712	Fermt2	-0.859603198	-1.814539168	7.12E-05	0.000912605
ENSMUSG00000031502	Col4a1	-0.859996785	-1.815034265	0.000725033	0.005491092
ENSMUSG00000029761	Cald1	-0.860305745	-1.815423006	0.000491223	0.004091484
ENSMUSG00000058392	Rrp1b	-0.86049251	-1.815658038	0.000131035	0.001462346
ENSMUSG00000038780	Smurf1	-0.861026084	-1.816329674	0.000142034	0.001552155
ENSMUSG00000031652	N4bp1	-0.861946081	-1.817488305	0.000196568	0.001991417
ENSMUSG00000035372	1810055G02Rik	-0.861986327	-1.817539007	0.000807995	0.005955665
ENSMUSG00000036693	Nop14	-0.862801189	-1.818565878	2.41E-05	0.000389032
ENSMUSG00000020561	Twistnb	-0.86358097	-1.819549084	6.43E-05	0.000840837
ENSMUSG00000027994	Mcub	-0.865329824	-1.821756103	0.001778126	0.010983513
ENSMUSG00000001436	Slc19a1	-0.865548248	-1.822031938	0.006860501	0.0306256
ENSMUSG00000025192	Entpd7	-0.865603509	-1.82210173	0.004342448	0.021680212
ENSMUSG00000024052	Lpin2	-0.865834917	-1.822394019	0.000210629	0.00209673
ENSMUSG00000028540	Dph2	-0.866272112	-1.822946361	0.000117604	0.001348359
ENSMUSG00000032548	Slco2a1	-0.866370653	-1.823070879	0.00011198	0.001295001
ENSMUSG00000070942	Il1rl2	-0.86762697	-1.824659124	0.001220336	0.008212659
ENSMUSG00000040732	Erg	-0.870443453	-1.828224771	5.64E-06	0.000122157
ENSMUSG00000029528	Pxn	-0.872049581	-1.830261236	6.85E-05	0.000882796
ENSMUSG00000082536	Gm13456	-0.872193541	-1.830443878	0.007476708	0.032728733
ENSMUSG00000041598	Cdc42ep4	-0.872348405	-1.830640375	1.83E-05	0.000311616
ENSMUSG00000027722	Spata5	-0.872352175	-1.830645159	0.000603654	0.004788156
ENSMUSG00000028923	Necap2	-0.8726715	-1.831050398	1.30E-05	0.000236828
ENSMUSG00000040463	Mybbp1a	-0.874548852	-1.83343466	0.000228827	0.002240299
ENSMUSG00000033792	Atp7a	-0.875586242	-1.834753491	0.000221848	0.002186674
ENSMUSG00000015653	Steap2	-0.875782574	-1.835003194	0.00938927	0.038855627
ENSMUSG00000001493	Meox1	-0.876882682	-1.836402984	0.003738241	0.019302195
ENSMUSG00000025236	Adpgk	-0.878369181	-1.838296121	0.000265849	0.002534585
ENSMUSG00000031843	Mphosph6	-0.878484393	-1.83844293	0.000126273	0.001427322
ENSMUSG00000027164	Traf6	-0.879092201	-1.83921763	1.70E-06	4.57E-05
ENSMUSG00000019979	Apaf1	-0.879613838	-1.83988276	0.000764481	0.005695204
ENSMUSG00000030470	Csrp3	-0.880396816	-1.84088157	0.004427381	0.021947804
ENSMUSG00000053007	Creb5	-0.880509891	-1.841025859	2.06E-05	0.000342412
ENSMUSG00000020121	Srgap1	-0.880872965	-1.841489237	0.003936612	0.020176868
ENSMUSG00000042608	Stk40	-0.881685008	-1.842526039	0.001541727	0.009877539
ENSMUSG00000031871	Cdh5	-0.882339212	-1.84336174	4.74E-05	0.000662064
ENSMUSG00000066043	Phactr4	-0.883774704	-1.845196811	8.61E-05	0.001067438
ENSMUSG00000028656	Cap1	-0.88531749	-1.847171078	1.72E-05	0.000295545
ENSMUSG00000049775	Tmsb4x	-0.8854967	-1.847400546	9.69E-05	0.001164073
ENSMUSG00000027293	Ehd4	-0.885777128	-1.847759675	0.001681198	0.010549858
ENSMUSG00000001034	Mapk7	-0.885859885	-1.847865671	0.000127891	0.001437496
ENSMUSG00000008393	Carhsp1	-0.886295426	-1.848423615	4.15E-05	0.000598392
ENSMUSG00000031381	Piga	-0.886970471	-1.849288704	0.000214255	0.002122425
ENSMUSG00000025743	Sdc3	-0.887269393	-1.849671911	0.001457409	0.009433009
ENSMUSG00000032624	Eml4	-0.8873473	-1.849771799	5.76E-05	0.000769663
ENSMUSG00000027962	Vcam1	-0.887927224	-1.850515505	0.00204787	0.012202652
ENSMUSG00000031015	Swap70	-0.887994309	-1.850601556	0.000250176	0.002422655
ENSMUSG00000039191	Rbpj	-0.88807558	-1.850705809	5.60E-07	1.85E-05
ENSMUSG00000021408	Ripk1	-0.889120852	-1.852047182	9.70E-05	0.001164331
ENSMUSG00000025969	Nrp2	-0.890061655	-1.853255323	7.57E-07	2.37E-05
ENSMUSG00000059552	Trp53	-0.890487332	-1.853802218	0.000130923	0.001462344
ENSMUSG00000049482	Ctu2	-0.890650765	-1.854012235	0.000393452	0.003454997
ENSMUSG00000034714	Ttyh2	-0.89077846	-1.854176345	0.001708331	0.01064268
ENSMUSG00000036160	Surf6	-0.891005593	-1.854468282	2.33E-05	0.000378102
ENSMUSG00000046062	Ppp1r15b	-0.894447438	-1.858897778	6.09E-07	1.98E-05
ENSMUSG00000026341	Actr3	-0.895395966	-1.860120349	1.22E-06	3.50E-05
ENSMUSG00000060568	Fam78b	-0.895494875	-1.86024788	0.002341457	0.013466107
ENSMUSG00000083396	Gm15542	-0.895746555	-1.860572431	0.008759087	0.036880729
ENSMUSG00000021702	Thbs4	-0.896299588	-1.861285788	0.005606482	0.026241677
ENSMUSG00000054321	Taf4b	-0.898105907	-1.86361766	0.002502926	0.014195953
ENSMUSG00000020869	Lrrc59	-0.899212571	-1.865047754	0.000459102	0.003868192
ENSMUSG00000028465	Tln1	-0.900534938	-1.866758032	8.63E-05	0.00106806
ENSMUSG00000031681	Smad1	-0.901533018	-1.868049931	0.000122234	0.00139149
ENSMUSG00000022564	Grina	-0.902006913	-1.868663648	5.83E-07	1.92E-05
ENSMUSG00000027087	Itgav	-0.90215342	-1.868853423	0.000127607	0.001436551
ENSMUSG00000038650	Rnh1	-0.903695218	-1.870851721	9.02E-06	0.000178223
ENSMUSG00000029622	Arpc1b	-0.904224449	-1.87153814	7.59E-05	0.000962301
ENSMUSG00000024556	Me2	-0.904284127	-1.871615559	1.29E-05	0.000235627
ENSMUSG00000004356	Utp20	-0.904472329	-1.87185973	0.000129872	0.001453476
ENSMUSG00000028069	Gpatch4	-0.907310955	-1.8755464	0.002351052	0.013506743
ENSMUSG00000021692	Dimt1	-0.907555028	-1.875863729	0.002158614	0.012678595
ENSMUSG00000030047	Arhgap25	-0.90791938	-1.876337538	0.003767575	0.019422351
ENSMUSG00000004837	Grap	-0.90910561	-1.877880957	0.000746188	0.005611127
ENSMUSG00000024732	Ccdc86	-0.909426079	-1.878298141	0.000284257	0.002673488
ENSMUSG00000022150	Dab2	-0.909899412	-1.878914492	8.68E-07	2.66E-05
ENSMUSG00000039813	Tbc1d2	-0.910646718	-1.879888008	0.001525188	0.00979508
ENSMUSG00000063568	Jazf1	-0.911915511	-1.881542022	0.004728803	0.023068154
ENSMUSG00000037185	Krt80	-0.912215749	-1.881933629	0.00782258	0.033854165
ENSMUSG00000027508	Pag1	-0.912262059	-1.88199404	6.37E-05	0.000835026
ENSMUSG00000006589	Aprt	-0.912824902	-1.882728411	0.000146029	0.001587882
ENSMUSG00000036208	Nepro	-0.914149426	-1.884457719	0.000669287	0.005166252
ENSMUSG00000001918	Slc1a5	-0.915281065	-1.885936453	0.000101332	0.001201692
ENSMUSG00000030123	Plxnd1	-0.916940302	-1.888106707	5.54E-05	0.000746177
ENSMUSG00000049134	Nrap	-0.917073387	-1.888280888	0.000647743	0.005043703
ENSMUSG00000017144	Rnd3	-0.918191759	-1.889745245	6.16E-05	0.000812791
ENSMUSG00000020015	Cdk17	-0.918576082	-1.890248726	5.39E-06	0.000117922
ENSMUSG00000036356	Csgalnact1	-0.919946694	-1.892045384	0.000164845	0.001754368
ENSMUSG00000032643	Fhl3	-0.920230758	-1.89241796	0.000122648	0.001395207
ENSMUSG00000039328	Rnf122	-0.920362132	-1.892590294	0.005869025	0.027168835
ENSMUSG00000021990	Spata13	-0.920600452	-1.892902958	1.25E-05	0.000230348
ENSMUSG00000039158	Akna	-0.92074062	-1.893086877	2.37E-06	6.00E-05
ENSMUSG00000030116	Mfap5	-0.921939555	-1.894660759	1.13E-05	0.00021314
ENSMUSG00000025959	Klf7	-0.923513892	-1.89672943	4.29E-05	0.000612413
ENSMUSG00000074622	Mafb	-0.923583653	-1.896821148	9.83E-05	0.001171218
ENSMUSG00000024691	Fam111a	-0.923781534	-1.897081335	0.001390699	0.009088055
ENSMUSG00000024037	Wdr4	-0.923976179	-1.897337302	3.96E-05	0.000577925
ENSMUSG00000025324	Atp10a	-0.925507565	-1.899352349	0.003139038	0.01690016
ENSMUSG00000048495	Tyw5	-0.927089763	-1.901436504	0.000188739	0.001932595
ENSMUSG00000042129	Rassf4	-0.92736898	-1.901804541	1.32E-07	5.95E-06
ENSMUSG00000026355	Mcm6	-0.92746606	-1.901932519	0.000609234	0.004821199
ENSMUSG00000049957	Ccdc137	-0.931531026	-1.907298998	0.000120255	0.001371884
ENSMUSG00000114277	Gm48583	-0.931950228	-1.907853281	0.00039765	0.003478511
ENSMUSG00000018920	Cxcl16	-0.932784996	-1.908957516	0.001099058	0.007560536
ENSMUSG00000001056	Nhp2	-0.932948767	-1.909174229	0.002409793	0.013784878
ENSMUSG00000020224	Llph	-0.933967272	-1.910522532	2.69E-05	0.000428682
ENSMUSG00000020484	Xbp1	-0.934180744	-1.910805248	1.02E-05	0.000196783
ENSMUSG00000090673	Gm340	-0.935480173	-1.912527076	0.002369731	0.013584819
ENSMUSG00000018697	Aatf	-0.935617066	-1.91270856	0.000209587	0.002088954
ENSMUSG00000049988	Lrrc25	-0.936018336	-1.913240633	0.002483329	0.01410478
ENSMUSG00000026596	Abl2	-0.936148117	-1.913412751	3.96E-06	9.23E-05
ENSMUSG00000000001	Gnai3	-0.936595501	-1.914006197	6.15E-07	1.99E-05
ENSMUSG00000021282	Eif5	-0.93677995	-1.914250918	7.47E-05	0.0009496
ENSMUSG00000001123	Lgals9	-0.938320139	-1.916295622	0.008524088	0.036119132
ENSMUSG00000032712	Resf1	-0.938355257	-1.916342268	9.74E-05	0.00116608
ENSMUSG00000022146	Osmr	-0.940846991	-1.919654917	0.000466421	0.003923667
ENSMUSG00000037580	Gch1	-0.941270531	-1.920218563	8.73E-05	0.001073967
ENSMUSG00000039747	Orai2	-0.941452511	-1.920460793	0.000456606	0.003859347
ENSMUSG00000039131	Gipc2	-0.942291972	-1.921578577	0.000484162	0.004045289
ENSMUSG00000043183	Simc1	-0.942812083	-1.922271457	0.00543547	0.025628471
ENSMUSG00000041773	Enc1	-0.942994957	-1.922515136	0.000480938	0.004021401
ENSMUSG00000070372	Capza1	-0.945354467	-1.925661959	3.13E-05	0.000483177
ENSMUSG00000021457	Syk	-0.945740695	-1.926177553	8.38E-06	0.000168047
ENSMUSG00000019960	Dusp6	-0.945768667	-1.926214899	5.04E-05	0.000691332
ENSMUSG00000002307	Daxx	-0.945963954	-1.926475654	0.000129192	0.001447041
ENSMUSG00000073680	Tmem88b	-0.946624019	-1.927357262	0.002056741	0.012235988
ENSMUSG00000000958	Slc7a7	-0.947643627	-1.92871988	0.000623408	0.004894673
ENSMUSG00000001707	Eef1e1	-0.949198344	-1.930799481	0.005777563	0.026838524
ENSMUSG00000021149	Gtpbp4	-0.94933568	-1.930983291	2.87E-05	0.000452689
ENSMUSG00000001053	N4bp3	-0.952974964	-1.93586046	0.00420774	0.021177877
ENSMUSG00000021411	Pxdc1	-0.953054174	-1.935966749	0.000185791	0.001912526
ENSMUSG00000027889	Ampd2	-0.953359128	-1.936376013	0.000820878	0.006036731
ENSMUSG00000044337	Ackr3	-0.953809699	-1.936980861	6.51E-05	0.000848947
ENSMUSG00000029826	Zc3hav1	-0.954161257	-1.937452924	0.001381126	0.009051351
ENSMUSG00000058624	Gda	-0.954234261	-1.937550967	6.89E-05	0.000887332
ENSMUSG00000044948	Cfap43	-0.954255708	-1.937579772	1.40E-05	0.000251118
ENSMUSG00000046982	Tshz1	-0.954573218	-1.938006242	0.000254513	0.002455747
ENSMUSG00000031504	Rab20	-0.955138159	-1.93876529	3.20E-05	0.000493432
ENSMUSG00000024456	Diaph1	-0.957486407	-1.941923551	4.15E-07	1.46E-05
ENSMUSG00000050064	Zfp697	-0.957821239	-1.942374302	0.000629606	0.004932756
ENSMUSG00000029321	Slc10a6	-0.957840624	-1.9424004	0.000155491	0.001672602
ENSMUSG00000070348	Ccnd1	-0.958407035	-1.943163149	0.000934467	0.006666974
ENSMUSG00000053158	Fes	-0.959057105	-1.944038923	0.000171433	0.001805289
ENSMUSG00000059456	Ptk2b	-0.959167509	-1.9441877	0.000939272	0.006689338
ENSMUSG00000003549	Ercc1	-0.95938516	-1.94448103	1.55E-05	0.000271769
ENSMUSG00000027215	Cd82	-0.959607278	-1.944780427	0.00045598	0.003858122
ENSMUSG00000017715	Pgs1	-0.960332905	-1.945758831	0.000159032	0.001702681
ENSMUSG00000033147	Slc22a15	-0.960570864	-1.946079792	4.96E-05	0.000685473
ENSMUSG00000024833	Pola2	-0.961120355	-1.946821153	0.000111224	0.001289985
ENSMUSG00000074480	Mex3a	-0.964654717	-1.951596386	0.007771519	0.033684854
ENSMUSG00000033931	Rbm34	-0.96558348	-1.952853169	3.00E-05	0.000468133
ENSMUSG00000028249	Sdcbp	-0.965689486	-1.952996665	7.65E-06	0.000155358
ENSMUSG00000024030	Abcg1	-0.967454802	-1.955387861	0.001485159	0.009584124
ENSMUSG00000075284	Wipf1	-0.96819856	-1.95639619	8.77E-06	0.000174112
ENSMUSG00000082319	Gm8822	-0.969238269	-1.957806616	0.000535136	0.004368642
ENSMUSG00000027361	Gabpb1	-0.969743769	-1.958492725	4.97E-05	0.000685644
ENSMUSG00000058013	11-Sep	-0.97131728	-1.960629969	4.12E-05	0.00059632
ENSMUSG00000006498	Ptbp1	-0.972235452	-1.961878166	1.25E-05	0.000230239
ENSMUSG00000019823	Mical1	-0.973651163	-1.963804294	2.31E-07	9.38E-06
ENSMUSG00000033356	Pus7l	-0.97366152	-1.963818393	0.004324555	0.021618727
ENSMUSG00000021493	Pdlim7	-0.975435115	-1.966234122	6.49E-06	0.000137414
ENSMUSG00000027435	Cd93	-0.975787238	-1.966714085	2.51E-06	6.30E-05
ENSMUSG00000038244	Mical2	-0.977303489	-1.968782158	0.001671955	0.010505966
ENSMUSG00000040522	Tlr8	-0.978451993	-1.970350095	0.00353517	0.018522346
ENSMUSG00000022283	Pabpc1	-0.978491771	-1.970404422	8.14E-06	0.000163989
ENSMUSG00000025995	Wdr75	-0.980120457	-1.972630105	1.77E-05	0.000302968
ENSMUSG00000005802	Slc30a4	-0.98072717	-1.973459853	2.63E-05	0.000421932
ENSMUSG00000025007	Aldh18a1	-0.980781488	-1.973534156	0.000923189	0.006607113
ENSMUSG00000025647	Shisa5	-0.981712891	-1.97480868	0.000229948	0.002249898
ENSMUSG00000046714	Foxc2	-0.982043231	-1.975260911	0.00862022	0.036449331
ENSMUSG00000020400	Tnip1	-0.982523816	-1.975919013	0.000276724	0.002619556
ENSMUSG00000032244	Fem1b	-0.982582106	-1.975998848	3.53E-05	0.000531769
ENSMUSG00000036006	Ripor2	-0.983770913	-1.977627778	0.000109315	0.00126969
ENSMUSG00000061458	Nol10	-0.98447404	-1.978591851	5.72E-05	0.00076506
ENSMUSG00000052681	Rap1b	-0.985130598	-1.979492496	6.88E-08	3.55E-06
ENSMUSG00000068196	Col8a1	-0.986676309	-1.981614471	0.002692202	0.015035664
ENSMUSG00000055994	Nod2	-0.987632015	-1.982927616	0.000339758	0.003080026
ENSMUSG00000025591	Tma16	-0.989018934	-1.984834798	9.53E-05	0.00114957
ENSMUSG00000020473	Aebp1	-0.990375342	-1.986701799	0.000173701	0.001823173
ENSMUSG00000101188	Eif4a-ps4	-0.990404712	-1.986742243	0.000645815	0.005033583
ENSMUSG00000044813	Shb	-0.99092556	-1.987459636	0.001823195	0.011182343
ENSMUSG00000031165	Was	-0.991498334	-1.988248846	0.00175636	0.010886851
ENSMUSG00000035441	Myo1d	-0.991620166	-1.988416756	8.37E-06	0.000168039
ENSMUSG00000079523	Tmsb10	-0.993410296	-1.990885562	0.000234617	0.002287198
ENSMUSG00000041238	Rbbp8	-0.993544813	-1.991071202	0.000125159	0.001417732
ENSMUSG00000027230	Creb3l1	-0.99383011	-1.99146498	0.000394974	0.003463032
ENSMUSG00000056515	Rab31	-0.993847503	-1.991488988	5.33E-06	0.000117047
ENSMUSG00000073643	Wdfy1	-0.993871186	-1.991521681	4.82E-05	0.000668747
ENSMUSG00000036943	Rab8b	-0.993909073	-1.991573982	6.20E-06	0.000132982
ENSMUSG00000027397	Slc20a1	-0.995127384	-1.993256515	1.11E-05	0.000209662
ENSMUSG00000019916	P4ha1	-0.995160769	-1.99330264	0.000322023	0.002942299
ENSMUSG00000031917	Nip7	-0.995921851	-1.994354468	0.000131399	0.001464595
ENSMUSG00000027947	Il6ra	-0.996677615	-1.995399495	5.26E-06	0.00011581
ENSMUSG00000029161	Cgref1	-0.99849359	-1.997912763	0.008245536	0.035172103
ENSMUSG00000101389	Ms4a4a	-1.00012238	-2.000169662	0.000613583	0.004838874
ENSMUSG00000053332	Gas5	-1.000225232	-2.000312262	5.65E-05	0.000757836
[truncated: 1,061 more rows]
